# Supplementary material for: Identification of biomarkers associated with diagnosis of postmenopausal osteoporosis patients based on bioinformatics and machine learning
Source: Front Genet. 2023 Jul 3;14:1198417. doi: 10.3389/fgene.2023.1198417 (PMC10352088; doi:10.3389/fgene.2023.1198417)
Supplement: Supplementary file 1 [file DataSheet3.CSV]

x
1	EDA
2	RBCK1
3	ACACB
4	CES2
5	SP2
6	MYO9A
7	CRYGC
8	XDH
9	RPL27A
10	CD320
11	LRRC40
12	WWP1
13	BCAT2
14	C1QBP
15	ZFP36
16	RPAP3
17	TLR7
18	PPP1R8
19	TAOK2
20	EIF2B3
21	KCNC1
22	IGF1R
23	KCNJ2
24	CPSF6
25	SLC7A5
26	ADORA3
27	SLC39A8
28	BUD31
29	PRDM14
30	PCNT
31	MLYCD
32	ELK3
33	POLR2D
34	CCL13
