# Supplementary material for: Identification of biomarkers associated with diagnosis of postmenopausal osteoporosis patients based on bioinformatics and machine learning
Source: Front Genet. 2023 Jul 3;14:1198417. doi: 10.3389/fgene.2023.1198417 (PMC10352088; doi:10.3389/fgene.2023.1198417)
Supplement: Supplementary file 3 [file DataSheet1.CSV]

	logFC	AveExpr	t	P.Value	adj.P.Val	B	Type2
ELMO2	3.493074146	110.4133817	4.189262242	6.83E-05	0.241591768	-0.08958184	Down
SRD5A1	2.643290325	101.8738263	3.873790149	0.000210498	0.485152257	-0.740686105	Down
MFSD10	2.628030289	104.9831112	3.785756765	0.000285449	0.485152257	-0.917184702	Down
TSPYL4	2.257606761	94.62040102	3.752228053	0.000320202	0.485152257	-0.983771641	Down
UBE3C	2.326258062	100.4739666	3.643298758	0.000463074	0.613920601	-1.197605521	Down
ZEB2	4.379807803	124.254721	3.435597764	0.000918282	0.665212073	-1.594246644	Down
HIRA	3.250617891	94.86056399	3.420003812	0.000965727	0.665212073	-1.623413459	Down
LAIR1	3.828720742	119.8542715	3.405430981	0.001012146	0.665212073	-1.650590734	Down
TRIM28	2.192519519	116.2102011	3.396954178	0.001040106	0.665212073	-1.666363796	Down
MGAT2	2.086083521	106.9103175	3.322655242	0.00131825	0.665212073	-1.803481617	Down
CAMP	6.956606878	115.781633	3.300522169	0.001413757	0.665212073	-1.84392996	Down
HLX	2.301955319	109.9140007	3.299731311	0.001417287	0.665212073	-1.84537184	Down
PIM1	2.482426859	104.6372624	3.292369648	0.001450544	0.665212073	-1.858782142	Down
PNRC1	2.361136846	140.5934271	3.266146698	0.001575052	0.665212073	-1.906383573	Down
MARCKS	3.299755192	129.9056864	3.234330763	0.001739558	0.665212073	-1.963784173	Down
RFC5	3.152549814	81.42456379	3.233006419	0.001746742	0.665212073	-1.966165024	Down
CBX1	2.147170575	106.8130334	3.224031393	0.001796167	0.665212073	-1.982282046	Down
UBE2J1	4.324817115	118.0716321	3.22306859	0.001801546	0.665212073	-1.984009157	Down
DICER1	4.529253863	131.9647784	3.219982446	0.00181889	0.665212073	-1.989542767	Down
LTF	9.318721125	124.3218914	3.187570301	0.002010719	0.707445719	-2.047434978	Down
ITGAL	2.984980704	126.9301619	3.169486853	0.002125797	0.707445719	-2.079555171	Down
LASP1	1.643860177	132.880018	3.140028084	0.002326507	0.707445719	-2.13160324	Down
MOGS	1.415298753	98.68404801	3.137953933	0.002341285	0.707445719	-2.135254856	Down
ZNF652	4.324287645	111.7956344	3.124436035	0.002439757	0.707445719	-2.15901144	Down
BLCAP	2.162919113	118.2047804	3.123853435	0.002444087	0.707445719	-2.160033667	Down
APPL1	2.651453152	99.00187074	3.086580258	0.002736426	0.744167668	-2.225148625	Down
ART1	2.151469779	80.04038901	3.068634544	0.002888486	0.747201985	-2.256298332	Down
BBX	3.22583319	107.3004878	3.042289539	0.003125982	0.759882192	-2.301788764	Down
TSC22D2	2.190179581	103.6032429	3.02660641	0.003275838	0.759882192	-2.328733517	Down
CDC42EP3	3.963588211	135.5077779	3.024574178	0.003295736	0.759882192	-2.332217598	Down
NCKAP1L	2.912168274	130.5466596	3.000198897	0.003543301	0.799579766	-2.373873217	Down
TSPYL1	2.947358935	115.9657138	2.967645699	0.003900811	0.84063898	-2.429117234	Down
RAP2C	1.96342583	109.4418411	2.948725778	0.004123632	0.84063898	-2.461020061	Down
GMEB1	1.59830099	101.9653059	2.924533518	0.004425669	0.84063898	-2.501591877	Down
SCD5	4.542245361	87.06450693	2.920612558	0.004476502	0.84063898	-2.508144061	Down
RBCK1	1.741233536	118.2888403	2.895069514	0.004821045	0.84063898	-2.550666906	Down
C1orf174	1.896266484	110.3854715	2.891518056	0.004870838	0.84063898	-2.556556991	Down
SIGLEC15	1.444017236	102.9223269	2.886091264	0.004947839	0.84063898	-2.565546802	Down
CCDC121	1.65138652	75.93036132	2.883671506	0.004982533	0.84063898	-2.569551177	Down
YTHDF2	2.510271177	115.6573352	2.882697826	0.004996556	0.84063898	-2.571161773	Down
SEC22B	4.648069723	119.6695204	2.872073941	0.005151945	0.84063898	-2.588708422	Down
ADRB2	2.910168572	107.5795762	2.865266642	0.005253835	0.844275388	-2.599925779	Down
CARD8	2.224646276	109.8476972	2.857401972	0.005373856	0.850673399	-2.612860436	Down
SOX4	2.671768015	105.5706804	2.843155307	0.005597708	0.873077767	-2.636222593	Down
LSM5	4.657783593	89.8162748	2.829642703	0.005817906	0.876955387	-2.65829896	Down
TOB1	3.882855992	109.4956328	2.827840681	0.005847864	0.876955387	-2.66123698	Down
TFB2M	2.580183083	92.32888463	2.823128241	0.005926879	0.876955387	-2.668913402	Down
PDLIM5	1.809576821	116.9787739	2.821564835	0.005953308	0.876955387	-2.671457985	Down
CREB3L2	2.586325689	110.3796174	2.793928655	0.006438699	0.914362135	-2.716260252	Down
ASXL2	2.727451814	119.9601004	2.792437967	0.006465883	0.914362135	-2.718667265	Down
TFAM	2.626518278	104.8914219	2.787287199	0.006560624	0.915552411	-2.726976609	Down
NDUFB3	2.450028151	94.02745142	2.774334163	0.006804519	0.927238656	-2.747820591	Down
CHERP	1.55717028	109.3637917	2.769908092	0.00688974	0.927238656	-2.754925861	Down
RECK	2.388110744	95.77917026	2.760520149	0.007073739	0.927872027	-2.769967551	Down
R3HDM2	2.051667393	114.1493994	2.750317424	0.00727879	0.927872027	-2.78626994	Down
ISOC1	1.708323175	93.92833955	2.739405151	0.007504097	0.927872027	-2.803654319	Down
SLC1A4	1.897858493	95.87420209	2.736780708	0.007559225	0.927872027	-2.807827328	Down
PFDN4	2.547097105	84.47199993	2.73677075	0.007559435	0.927872027	-2.807843157	Down
ALAS1	2.308115781	106.0924107	2.724790508	0.007815818	0.941983715	-2.82685287	Down
NCOA2	2.325811263	113.192101	2.717747347	0.007970221	0.942869042	-2.837998347	Down
PTPN1	1.232055257	107.5330463	2.683434516	0.008762948	0.942869042	-2.891974361	Down
HIVEP3	1.742347681	106.0896455	2.666481257	0.009180514	0.942869042	-2.918444245	Down
LCN2	7.596217827	112.8959749	2.665965112	0.009193506	0.942869042	-2.919248057	Down
SMC1A	1.754864554	119.0310406	2.664141223	0.009239548	0.942869042	-2.922087482	Down
DR1	2.996828829	124.219749	2.659142937	0.009366802	0.942869042	-2.929860956	Down
ZFP36L1	3.274795774	134.090389	2.652293133	0.009543778	0.942869042	-2.940495266	Down
APH1A	1.927784733	112.7981793	2.649163233	0.00962565	0.942869042	-2.945347227	Down
UBE2E1	1.987369283	122.4920777	2.645483166	0.009722728	0.942869042	-2.951046268	Down
ELANE	4.126935406	96.67017637	2.641375258	0.009832141	0.942869042	-2.957400477	Down
EGR2	6.349117066	110.6180032	2.637534676	0.009935442	0.942869042	-2.963334117	Down
SP2	2.046144518	100.4553766	2.624856331	0.010283478	0.942869042	-2.982873409	Down
SP3	1.756408225	122.847858	2.62028378	0.010411685	0.942869042	-2.989902098	Down
TTC37	3.362791222	94.07153935	2.616466947	0.01051981	0.942869042	-2.995761685	Down
IPO9	1.931519631	108.4576419	2.615416557	0.010549744	0.942869042	-2.997373048	Down
PMAIP1	3.518243225	110.3818312	2.611396847	0.01066501	0.942869042	-3.003534784	Down
DNPEP	1.158911346	110.9537115	2.605154618	0.010846267	0.942869042	-3.013088433	Down
EIF1	1.265247412	149.9329586	2.602145021	0.010934649	0.942869042	-3.017688076	Down
POFUT1	1.278167523	86.66442665	2.594519813	0.011161501	0.948464363	-3.029322908	Down
TM2D1	2.244999426	97.17049644	2.588924807	0.01133065	0.948464363	-3.037842654	Down
RPL27A	2.437564214	97.91047551	2.564191843	0.012106466	0.972736212	-3.075328263	Down
SET	4.360632447	139.0556876	2.561145844	0.012205255	0.973300226	-3.079924875	Down
IDS	2.117680492	123.4078166	2.554369675	0.012427633	0.983637848	-3.090134825	Down
ZFPL1	1.410725991	104.5683215	2.533333236	0.013141455	0.983715613	-3.121692664	Down
ZMYND8	1.779986501	99.93818858	2.531256206	0.013213898	0.983715613	-3.124797115	Down
ADAM17	2.712581352	104.068126	2.527147295	0.01335827	0.983715613	-3.130932479	Down
LRRC40	3.002382984	92.1747346	2.525452135	0.013418244	0.983715613	-3.133461322	Down
SWAP70	1.911057198	98.93628718	2.51699832	0.013720966	0.983715613	-3.146052264	Down
WWP1	2.945651155	114.0866146	2.516402661	0.013742526	0.983715613	-3.146938138	Down
TRPV2	1.342619123	102.6090312	2.5153989	0.013778925	0.983715613	-3.148430567	Down
BCL7B	2.114857037	106.5122396	2.498145127	0.014418295	0.983715613	-3.174008674	Down
ACAP2	2.676855169	123.9259637	2.492322999	0.01463998	0.983715613	-3.182607541	Down
MBD4	2.413869779	114.2045377	2.489446	0.01475065	0.983715613	-3.186850643	Down
TNFAIP8	2.120398905	120.4851604	2.483895469	0.014966286	0.983715613	-3.195025511	Down
NFKBIA	3.286133592	143.2876754	2.48372272	0.014973042	0.983715613	-3.195279698	Down
C1QBP	1.670949578	114.5923263	2.476260247	0.015267528	0.983715613	-3.20624646	Down
GBP1	4.051009828	114.7810415	2.472225749	0.015428891	0.983715613	-3.212164313	Down
FDX1	1.730575814	99.67530281	2.472199918	0.015429929	0.983715613	-3.212202176	Down
CD24	8.39604341	91.85778207	2.469145829	0.015553101	0.983715613	-3.216676682	Down
HIPK1	2.303931123	129.4137523	2.461922144	0.015847945	0.983715613	-3.227242047	Down
GOLPH3	2.219773496	123.27243	2.458765419	0.015978354	0.983715613	-3.231851134	Down
CEACAM8	10.77953356	104.2743205	2.455401962	0.016118359	0.983715613	-3.236756752	Down
RHBDF2	1.830508171	105.2742785	2.4461671	0.016508424	0.983715613	-3.250197587	Down
REPIN1	1.129274475	113.4174119	2.444381921	0.016584793	0.983715613	-3.252791036	Down
PSMB9	2.379283377	131.8820423	2.439673129	0.016787749	0.983715613	-3.259624366	Down
DNAJB14	2.860156732	98.05038393	2.433041679	0.017077339	0.983715613	-3.269229504	Down
TBCA	2.286120749	129.6154287	2.432671621	0.017093629	0.983715613	-3.269764872	Down
CREBBP	1.910190773	126.5093778	2.431408214	0.017149352	0.983715613	-3.271592157	Down
BCL10	2.063069876	111.0846335	2.409306616	0.018150721	0.983715613	-3.303431756	Down
FBXL14	1.529873304	100.6092656	2.40426225	0.018386448	0.983715613	-3.310665114	Down
ZFP36	2.7706058	139.7534151	2.40025752	0.01857553	0.983715613	-3.316398783	Down
RPAP3	2.61300555	90.7211284	2.392114822	0.018965332	0.983715613	-3.328032543	Down
TLR7	4.476588132	117.0069065	2.391245207	0.019007389	0.983715613	-3.329273063	Down
MAML1	1.046026057	116.5360136	2.388727382	0.019129627	0.983715613	-3.332862676	Down
PTGER2	2.523974932	110.0561331	2.387606602	0.019184264	0.983715613	-3.334459545	Down
CTNNB1	3.004995196	118.7934868	2.376361385	0.019740189	0.983715613	-3.350447201	Down
SRRM1	1.924692867	115.5125542	2.37290498	0.019913916	0.983715613	-3.355348711	Down
UBQLN2	3.89116141	116.4478007	2.371058658	0.020007271	0.983715613	-3.357964546	Down
CAMKK2	2.0428569	119.8958776	2.36968323	0.02007707	0.983715613	-3.35991213	Down
PTPRC	2.647682627	147.2115783	2.364388934	0.02034776	0.983715613	-3.367400017	Down
U2AF2	1.539219268	115.0833091	2.359796837	0.020585166	0.983715613	-3.373883499	Down
PPP1R8	1.128172703	109.174377	2.357926355	0.020682571	0.983715613	-3.376521391	Down
DUSP7	3.752173873	117.0226142	2.352302424	0.020977902	0.983715613	-3.384442198	Down
CASP7	1.64421025	90.18379534	2.350421541	0.021077505	0.983715613	-3.387087744	Down
CCDC22	1.934384258	102.7375931	2.33442858	0.021941498	0.983715613	-3.409511325	Down
PANK3	2.494590066	107.2088859	2.329278915	0.022226299	0.983715613	-3.416704443	Down
TUBA1A	3.060083156	136.4310112	2.325432344	0.022441163	0.983715613	-3.422068729	Down
HMGN2	2.738462602	115.7806456	2.324034457	0.022519701	0.983715613	-3.424016336	Down
SAE1	1.127094905	106.5689815	2.3214898	0.022663293	0.983715613	-3.427559167	Down
UBA3	2.486612898	120.2820195	2.314634883	0.023054144	0.983715613	-3.437086861	Down
PTGER4	2.472319954	130.8212189	2.312295524	0.023188886	0.983715613	-3.440332955	Down
PPP3CA	2.139009348	119.4074748	2.310948297	0.023266798	0.983715613	-3.442201121	Down
ST6GALNAC4	1.227843768	93.14437844	2.306400702	0.023531505	0.983715613	-3.448500417	Down
CD2BP2	1.166080992	104.9329517	2.301121539	0.023842128	0.983715613	-3.455800032	Down
CEBPA	2.259949602	118.1341883	2.298297964	0.024009746	0.983715613	-3.459698491	Down
RC3H2	1.929604057	105.4417173	2.295220311	0.024193632	0.983715613	-3.463943177	Down
DHRS9	2.571350602	92.79743707	2.294337622	0.0242466	0.983715613	-3.465159696	Down
STK10	1.408840595	129.3916724	2.288840217	0.024578796	0.983715613	-3.472727358	Down
CDC73	1.878444879	104.0345527	2.288551396	0.02459636	0.983715613	-3.473124524	Down
ANP32E	2.676299598	104.0526758	2.287231235	0.02467678	0.983715613	-3.474939379	Down
SMPD2	1.160042491	100.1433332	2.271448652	0.025656308	0.983715613	-3.496567786	Down
SEC61G	2.005245603	103.6809304	2.270324802	0.025727346	0.983715613	-3.498103097	Down
DNAJC4	1.298787009	103.2817484	2.257976873	0.026519332	0.983715613	-3.514929601	Down
RWDD3	1.951604921	76.34752252	2.257857008	0.026527124	0.983715613	-3.515092561	Down
RAB33B	2.115598768	89.9080049	2.255967497	0.02665022	0.983715613	-3.517660445	Down
SRP19	1.731285827	115.7505942	2.239245	0.027761705	0.983715613	-3.540307411	Down
MSN	1.779148355	154.5821473	2.233720423	0.028137741	0.983715613	-3.547757892	Down
ZFAND5	2.706184924	136.7000234	2.233399254	0.028159738	0.983715613	-3.548190542	Down
TAF7	2.622937016	101.8939013	2.229498274	0.02842813	0.983715613	-3.553441391	Down
RGS14	1.04909784	113.0988965	2.223963354	0.028812787	0.983715613	-3.560878213	Down
TBC1D10B	1.401286362	102.9973405	2.217395831	0.029275116	0.983715613	-3.569682096	Down
AKT1	1.690757327	117.5606434	2.214742936	0.029463704	0.983715613	-3.573232077	Down
S100P	3.811134459	100.6434347	2.214334684	0.02949282	0.983715613	-3.573778059	Down
IL15	2.171712013	97.43083447	2.212389552	0.02963189	0.983715613	-3.576378241	Down
ANXA4	2.196309694	118.3352588	2.210747094	0.029749766	0.983715613	-3.578572306	Down
ING3	2.199098322	107.0041684	2.209839076	0.029815109	0.983715613	-3.579784679	Down
CLINT1	1.97210571	128.5284339	2.208335414	0.029923592	0.983715613	-3.581791417	Down
SLC48A1	1.523974412	100.5755236	2.204501022	0.030201792	0.983715613	-3.58690341	Down
DENND1B	1.929282306	92.69635805	2.204303543	0.030216181	0.983715613	-3.587166483	Down
ENPP4	1.944965646	79.14248081	2.202909795	0.030317904	0.983715613	-3.589022605	Down
GALNT7	2.462270403	105.3741905	2.201889026	0.030392595	0.983715613	-3.590381378	Down
NEK4	2.073787352	97.40765945	2.200517091	0.030493235	0.983715613	-3.592206753	Down
ATP1B1	2.10818731	85.28084068	2.20000253	0.030531056	0.983715613	-3.592891133	Down
MYOF	3.315783108	116.9116114	2.19908106	0.030598888	0.983715613	-3.59411637	Down
PTPN6	2.217015979	137.5036269	2.191029547	0.03119721	0.983715613	-3.604803492	Down
PDZD8	1.34152105	89.24400678	2.188947852	0.031353557	0.983715613	-3.607561176	Down
OR10H1	2.266528692	76.3623242	2.182068035	0.031875148	0.983715613	-3.616659155	Down
MYB	2.061426985	93.84134062	2.177943967	0.032191428	0.983715613	-3.622101158	Down
NFYA	1.25147829	102.7098118	2.17245304	0.032616781	0.983715613	-3.629333167	Down
RNF111	2.456469049	111.7615685	2.164457573	0.033244906	0.983715613	-3.639835926	Down
ABHD2	1.701363477	125.775567	2.16313254	0.033350012	0.983715613	-3.641573271	Down
HEG1	2.673187226	95.92990968	2.161523556	0.033478031	0.983715613	-3.6436817	Down
AFF1	1.614585036	118.6340058	2.15813254	0.033749239	0.983715613	-3.648120917	Down
CCNG2	2.214313165	108.8874342	2.158005903	0.033759404	0.983715613	-3.648286584	Down
MOSPD3	1.154798714	104.2237931	2.153713191	0.03410556	0.983715613	-3.653897367	Down
APC	1.811897341	90.83629288	2.153147417	0.034151412	0.983715613	-3.654636147	Down
MED1	3.348190399	109.154867	2.152052167	0.034240328	0.983715613	-3.656065836	Down
SEC24A	3.257370238	106.3012125	2.149316063	0.034463333	0.983715613	-3.65963469	Down
DHX29	2.31725414	95.38595381	2.147237209	0.034633612	0.983715613	-3.66234365	Down
DCTN3	1.421709264	115.6875211	2.146646762	0.034682109	0.983715613	-3.663112653	Down
IGF1R	1.456591045	96.51742804	2.140089759	0.035224653	0.983715613	-3.671640331	Down
KCNJ2	3.972564633	99.36359402	2.139078049	0.035309018	0.983715613	-3.672954108	Down
CNIH4	4.039557682	112.3283268	2.133398037	0.035785931	0.983715613	-3.68032009	Down
NIP7	1.237777893	92.01014429	2.12829272	0.036219352	0.983715613	-3.68692641	Down
NECAP2	1.820676006	126.4454943	2.126761196	0.036350257	0.983715613	-3.688905555	Down
CCT8L2	1.937198027	84.24026114	2.125046902	0.036497271	0.983715613	-3.691119435	Down
PHACTR2	1.85880566	110.6600191	2.121826643	0.036774827	0.983715613	-3.695273994	Down
SNX4	2.392893873	91.13436538	2.116337296	0.037252176	0.983715613	-3.702343455	Down
ABR	1.236738313	119.4091794	2.115371881	0.03733668	0.983715613	-3.703585134	Down
JUNB	2.376691581	134.8568137	2.115204328	0.037351363	0.983715613	-3.703800583	Down
FBXO11	2.329651152	107.863367	2.109571122	0.037847935	0.983715613	-3.711035538	Down
SYNJ1	2.052417489	99.23158023	2.105334917	0.038225116	0.983715613	-3.716465293	Down
BAG4	1.446092737	88.50046432	2.102151037	0.038510737	0.983715613	-3.720540024	Down
PGRMC2	2.497831781	95.20831128	2.099413584	0.038757785	0.983715613	-3.724039155	Down
METAP1	1.817229572	111.46235	2.09520609	0.03914017	0.983715613	-3.729409668	Down
NUP160	1.401337246	85.68966248	2.094189237	0.039233072	0.983715613	-3.730706197	Down
CCDC47	2.145601856	94.00885378	2.093034415	0.039338809	0.983715613	-3.732177981	Down
NUCKS1	1.798621292	112.1493635	2.09240372	0.039396661	0.983715613	-3.732981486	Down
ANKRD40	1.291669476	101.6555458	2.092219409	0.039413581	0.983715613	-3.733216258	Down
CPSF6	1.752456592	104.542844	2.091452137	0.039484085	0.983715613	-3.734193405	Down
AGL	1.929328892	82.51224258	2.090583465	0.039564039	0.983715613	-3.735299312	Down
TNF	2.101823893	95.20443861	2.08734761	0.039863103	0.983715613	-3.739415384	Down
ADO	1.635983086	109.9873846	2.084785367	0.040101293	0.983715613	-3.742670689	Down
SLC39A8	2.111515785	86.37533734	2.082276275	0.040335732	0.983715613	-3.74585511	Down
YY1	1.061437678	134.7341126	2.076546523	0.040875535	0.983715613	-3.753114572	Down
HIVEP1	1.811119811	88.00813692	2.071072988	0.041397007	0.983715613	-3.760033205	Down
BCL6	2.666233271	130.3251108	2.069856391	0.04151369	0.983715613	-3.761568849	Down
HSPB1	2.481341584	102.4707804	2.066758165	0.041812119	0.983715613	-3.765476032	Down
POMGNT1	0.835020977	85.90448655	2.064423347	0.042038234	0.983715613	-3.768417119	Down
BUD31	1.168551436	107.0106463	2.064420155	0.042038544	0.983715613	-3.768421137	Down
XPOT	2.493189686	98.96220193	2.063602129	0.042118015	0.983715613	-3.769450891	Down
TWF1	1.448040737	97.55700461	2.060117882	0.042457959	0.983715613	-3.773832983	Down
UBE2L3	1.308350347	119.9069269	2.05904469	0.04256314	0.983715613	-3.775181425	Down
CTDSP1	1.26101364	128.7950608	2.057909314	0.04267466	0.983715613	-3.776607336	Down
EGLN1	1.065301587	103.5439454	2.055742103	0.042888229	0.983715613	-3.77932722	Down
AP2A2	1.204159774	112.011372	2.052869045	0.043172773	0.983715613	-3.78292911	Down
DGCR2	1.278370286	109.080622	2.048025838	0.043656113	0.983715613	-3.788991005	Down
UBA1	2.119175573	126.3058242	2.046154539	0.043844106	0.983715613	-3.791329836	Down
NF2	0.976231824	97.31307718	2.046114459	0.04384814	0.983715613	-3.791379909	Down
IL17RA	2.003660685	142.369534	2.044047807	0.044056583	0.983715613	-3.793960692	Down
RFK	1.59302551	107.6011385	2.043014452	0.044161126	0.983715613	-3.795250267	Down
SGPL1	2.477607533	107.5355411	2.039339611	0.044534633	0.983715613	-3.799831679	Down
LEMD3	1.519111365	106.930532	2.038940575	0.044575354	0.983715613	-3.800328724	Down
UFM1	1.439357363	110.3845894	2.036843157	0.044789915	0.983715613	-3.802939898	Down
PLEK	1.675072423	135.1881914	2.034086847	0.045073227	0.983715613	-3.806367792	Down
KRIT1	2.302219025	92.46424941	2.032852111	0.04520064	0.983715613	-3.807902062	Down
NFKBIB	0.900788852	103.3764207	2.028066001	0.045697443	0.983715613	-3.813841545	Down
SLK	1.924625423	107.7948244	2.025558496	0.045959589	0.983715613	-3.816948437	Down
RAP2A	2.432461745	109.8214112	2.02431079	0.046090509	0.983715613	-3.81849314	Down
SPCS3	1.761314026	125.5403014	2.01939631	0.046609294	0.983715613	-3.824569341	Down
RRP1B	1.506888596	96.12578104	2.01806518	0.046750669	0.983715613	-3.826212911	Down
TUBGCP3	1.679200156	98.7457375	2.016351395	0.046933226	0.983715613	-3.828327555	Down
FNDC3B	2.220028961	118.6094063	2.014540864	0.047126751	0.983715613	-3.830559869	Down
COL4A3BP	1.549972632	113.5535867	2.01112552	0.047493672	0.983715613	-3.834766074	Down
TMEM38B	1.323119026	77.51983141	2.009871729	0.047628982	0.983715613	-3.836308627	Down
SCP2	2.593688693	114.8124044	2.0076866	0.047865593	0.983715613	-3.838995003	Down
ELK3	2.182423865	118.6011874	2.006266508	0.048019902	0.983715613	-3.840739477	Down
EPS8	2.692625836	81.27504895	2.003468019	0.048325235	0.983715613	-3.844174041	Down
TICAM1	1.148463714	96.77609744	2.002053125	0.048480239	0.983715613	-3.845908931	Down
POLR2D	1.048491651	92.65622472	2.000470792	0.04865409	0.983715613	-3.847847855	Down
CRISP3	10.71141725	89.00706299	1.997604388	0.048970379	0.983715613	-3.851356804	Down
ERAP1	3.091854588	114.6164786	1.997119435	0.049024064	0.983715613	-3.851950029	Down
MAP1S	1.463834918	99.18579582	1.994367127	0.0493297	0.983715613	-3.855314435	Down
MFHAS1	1.24504682	90.36415186	1.993626671	0.049412203	0.983715613	-3.856218869	Down
CTBP1	1.274553595	127.2226354	1.990237218	0.049791367	0.983715613	-3.860355174	Down
ZNF222	-3.030237375	67.26812933	-4.588395547	1.54E-05	0.130058495	0.770949129	Up
IL1R2	-3.723859944	89.08857612	-4.465262803	2.45E-05	0.130058495	0.501523682	Up
CEP76	-1.615882434	73.6681712	-3.839827921	0.000236863	0.485152257	-0.8090597	Up
ZNF79	-1.695385149	87.72028222	-3.574130076	0.000583278	0.654476713	-1.331348173	Up
ELAC1	-1.362990578	73.17974461	-3.557117818	0.000617082	0.654476713	-1.363993611	Up
COQ6	-1.359324019	89.39057783	-3.518226259	0.000701459	0.665212073	-1.438248785	Up
EDA	-2.520153014	82.64001371	-3.405962579	0.001010416	0.665212073	-1.6496007	Up
COQ7	-1.489897581	85.02819514	-3.331310829	0.001282575	0.665212073	-1.787613395	Up
POLR1C	-1.847316819	93.21514392	-3.26155428	0.001597862	0.665212073	-1.914692987	Up
MAP3K14	-1.737071648	100.2064875	-3.252641689	0.001643015	0.665212073	-1.930796146	Up
ABCG1	-1.869117721	84.57969356	-3.13156996	0.002387319	0.707445719	-2.146483275	Up
PDSS1	-2.41236604	94.96377382	-3.120654212	0.002467989	0.707445719	-2.165644568	Up
EPS15L1	-1.734048528	107.5850219	-3.11038283	0.002546209	0.710660263	-2.183631043	Up
FOXO4	-1.385579934	91.03006389	-3.077658123	0.002811071	0.745355534	-2.240651835	Up
TAF6L	-1.535563945	93.09957214	-3.046540746	0.00308647	0.759882192	-2.294467406	Up
SEMA6A	-1.79135506	76.49076733	-3.034417194	0.00320039	0.759882192	-2.31532672	Up
KCNN3	-1.77986068	78.74197889	-2.991444012	0.003636344	0.803480572	-2.388774257	Up
CLDN17	-2.209919171	78.01913556	-2.95604595	0.004036064	0.84063898	-2.44869472	Up
TNFRSF21	-2.557715258	87.03479643	-2.908992849	0.004630321	0.84063898	-2.52752272	Up
CBR3	-1.792014708	75.18659703	-2.908577041	0.004635914	0.84063898	-2.528215108	Up
ZNF202	-1.327666068	81.2564597	-2.892402126	0.004858398	0.84063898	-2.555091271	Up
ACACB	-1.865647234	92.30923087	-2.881426243	0.005014925	0.84063898	-2.573264523	Up
ANGPT1	-2.976866626	77.8287658	-2.878660924	0.005055086	0.84063898	-2.57783497	Up
DHX35	-1.390388537	85.80215722	-2.876439713	0.00508756	0.84063898	-2.581503731	Up
HCRTR2	-1.502915623	74.1597104	-2.812938427	0.006101092	0.886413407	-2.68547887	Up
GPR15	-2.612653433	76.63356334	-2.769036194	0.006906643	0.927238656	-2.756324508	Up
BMP4	-1.75238664	81.17535892	-2.754162486	0.007200884	0.927872027	-2.780131606	Up
CEBPZ	-2.527446839	83.83558411	-2.754143875	0.007201259	0.927872027	-2.780161333	Up
SLC10A1	-1.869974794	82.25968009	-2.734320193	0.007611245	0.927872027	-2.811736863	Up
IL1R1	-2.251202191	76.54549926	-2.715928555	0.008010543	0.942869042	-2.840872849	Up
MYOM1	-2.018433323	79.00727822	-2.695669089	0.008472417	0.942869042	-2.872790232	Up
DTNA	-1.661413147	83.42718472	-2.681300014	0.008814554	0.942869042	-2.895314305	Up
RARG	-1.483949748	97.33788564	-2.669301201	0.009109828	0.942869042	-2.914050485	Up
GPR19	-3.297655999	64.80703141	-2.668188607	0.009137657	0.942869042	-2.915784456	Up
CLCN4	-2.044919565	87.63399985	-2.659543659	0.009356541	0.942869042	-2.929238165	Up
OR3A3	-2.121072428	88.70700665	-2.655920907	0.009449674	0.942869042	-2.934865847	Up
ACTN3	-1.533853269	85.92713243	-2.646174109	0.009704434	0.942869042	-2.949976733	Up
CES2	-1.492314983	111.8089265	-2.637706944	0.009930787	0.942869042	-2.963068112	Up
GINS3	-1.415415777	86.80546465	-2.629452603	0.010156048	0.942869042	-2.975798463	Up
ZKSCAN3	-1.538515824	82.55162335	-2.627773615	0.010202431	0.942869042	-2.978384033	Up
RNF24	-1.703463293	109.2090411	-2.625905085	0.010254275	0.942869042	-2.981259948	Up
MYO9A	-1.884204047	89.01379032	-2.624693792	0.010288011	0.942869042	-2.983123423	Up
PFKM	-1.376634383	88.32667197	-2.619474344	0.010434531	0.942869042	-2.991145307	Up
PTPRR	-1.437931693	64.2712994	-2.611260093	0.010668951	0.942869042	-3.003744278	Up
TRIM44	-2.124588445	120.0069404	-2.611228878	0.010669851	0.942869042	-3.003792097	Up
BOLA1	-1.474929694	88.15363377	-2.60348581	0.010895195	0.942869042	-3.015639437	Up
ZNF528	-1.66410549	75.90225945	-2.59091434	0.011270238	0.948464363	-3.034814793	Up
CDX2	-1.68610167	90.3594832	-2.586152368	0.011415322	0.948464363	-3.042058919	Up
CENPN	-1.654811519	84.23610353	-2.585130475	0.011446675	0.948464363	-3.043612081	Up
CRYGC	-1.625347024	79.41175207	-2.574719373	0.011770565	0.965040913	-3.059407807	Up
XDH	-1.746206203	84.68804022	-2.571910649	0.01185935	0.965040913	-3.063660463	Up
GRPR	-1.680416744	84.90419295	-2.570012221	0.011919702	0.965040913	-3.066532747	Up
CD320	-1.709554864	99.13756291	-2.528610553	0.013306695	0.983715613	-3.128748487	Up
CENPO	-1.186963963	83.89076035	-2.516784495	0.013728702	0.983715613	-3.146370287	Up
BCAT2	-1.192776346	92.43511292	-2.51486444	0.013798342	0.983715613	-3.149225024	Up
ZNF85	-1.907293471	78.42089671	-2.513357982	0.013853203	0.983715613	-3.151463591	Up
EFEMP2	-1.883419851	89.24436418	-2.499318775	0.014373974	0.983715613	-3.172273307	Up
SLC25A14	-1.700897054	85.64370399	-2.4730378	0.01539629	0.983715613	-3.210973818	Up
CCDC134	-1.363420344	92.24215599	-2.472147523	0.015432035	0.983715613	-3.212278977	Up
BTNL3	-1.721321864	87.70350046	-2.46168056	0.015857891	0.983715613	-3.22759495	Up
BCS1L	-1.230741796	94.32591766	-2.457653097	0.016024534	0.983715613	-3.233474069	Up
TNNC2	-1.794645245	79.29626429	-2.452651193	0.016233676	0.983715613	-3.240764679	Up
FST	-1.676756511	88.93189675	-2.452019714	0.016260252	0.983715613	-3.241684238	Up
EIF5B	-1.911871906	102.0650057	-2.45080006	0.016311693	0.983715613	-3.243459749	Up
DUS4L	-1.037059159	78.38140151	-2.449072137	0.01638482	0.983715613	-3.245973934	Up
FLT3	-3.28291648	91.13401318	-2.439368675	0.016800948	0.983715613	-3.260065813	Up
FOXO3	-1.891916462	109.6409689	-2.437003811	0.016903784	0.983715613	-3.263493244	Up
PIK3R3	-1.579908198	76.76088531	-2.434884614	0.016996415	0.983715613	-3.266562308	Up
ZBTB16	-2.681829872	91.57513082	-2.430914424	0.017171174	0.983715613	-3.272306122	Up
PKNOX1	-1.208222552	91.14540999	-2.416183905	0.017833681	0.983715613	-3.29354996	Up
C21orf62	-1.588549372	72.53211651	-2.412491437	0.018003283	0.983715613	-3.298858455	Up
SOX15	-2.10561658	91.19171912	-2.41071237	0.018085511	0.983715613	-3.301413751	Up
MAPK10	-1.870186329	82.83912257	-2.404840663	0.018359281	0.983715613	-3.309836335	Up
TASP1	-2.025162952	69.51889229	-2.402624693	0.018463557	0.983715613	-3.313010597	Up
CSF2	-1.426653851	78.35991061	-2.397325838	0.018715044	0.983715613	-3.320591142	Up
PIAS2	-1.439975608	95.2556461	-2.387671502	0.019181096	0.983715613	-3.334367094	Up
CDH16	-1.598142356	81.31299347	-2.38605626	0.01926007	0.983715613	-3.336667424	Up
LONRF3	-1.351267361	86.05587999	-2.385995001	0.019263071	0.983715613	-3.33675464	Up
CCL18	-1.336246323	74.80865681	-2.384004107	0.019360824	0.983715613	-3.339588119	Up
LPA	-2.944084551	64.01848141	-2.37288453	0.019914947	0.983715613	-3.355377693	Up
GCHFR	-1.362883722	88.20478546	-2.372570458	0.019930801	0.983715613	-3.35582278	Up
EPM2A	-1.100508292	83.20160992	-2.371419499	0.019988996	0.983715613	-3.357453447	Up
CA7	-1.708708789	86.25731786	-2.371356047	0.019992208	0.983715613	-3.357543326	Up
PHF2	-0.973939716	98.16670354	-2.371000519	0.020010217	0.983715613	-3.35804689	Up
CXCL13	-1.964366389	58.53366818	-2.369996469	0.020061155	0.983715613	-3.359468671	Up
RABEPK	-1.107528736	93.03295095	-2.366165162	0.020256585	0.983715613	-3.364889392	Up
CCNB1IP1	-1.474954826	89.76502679	-2.360316073	0.0205582	0.983715613	-3.373150927	Up
RCC1	-1.505631737	96.94471402	-2.359558581	0.020597551	0.983715613	-3.374219602	Up
PERP	-2.282961233	65.27310679	-2.344494494	0.021394121	0.983715613	-3.395412876	Up
ST3GAL1	-1.203535303	100.3205477	-2.332318894	0.022057781	0.983715613	-3.412459764	Up
DDIT3	-2.091024347	94.2831794	-2.327709962	0.022313718	0.983715613	-3.418893343	Up
MEX3D	-1.46481928	84.41518047	-2.324724304	0.022480913	0.983715613	-3.423055329	Up
TGFA	-1.10165702	86.77217771	-2.321271548	0.022675646	0.983715613	-3.42786288	Up
TAOK2	-1.141920221	98.73137744	-2.319049295	0.022801768	0.983715613	-3.430953942	Up
CD1B	-2.178450901	64.26543447	-2.315017834	0.023032153	0.983715613	-3.436555218	Up
KLK1	-1.3567314	94.04476078	-2.313960145	0.023092936	0.983715613	-3.438023411	Up
TAS2R9	-2.354534977	61.8436891	-2.312972415	0.023149827	0.983715613	-3.439393984	Up
FXYD2	-1.441892047	87.43469039	-2.30830021	0.023420617	0.983715613	-3.445870497	Up
RNF113A	-1.420098789	91.42883981	-2.30817309	0.023428023	0.983715613	-3.446046554	Up
MPHOSPH6	-2.481330523	93.56208705	-2.301622303	0.023812508	0.983715613	-3.455108216	Up
MEP1A	-1.454609146	64.09033286	-2.301582323	0.023814872	0.983715613	-3.455163455	Up
MLXIPL	-1.477683515	90.91265922	-2.301368916	0.023827492	0.983715613	-3.455458291	Up
GNMT	-1.826462981	81.94987373	-2.300548884	0.023876039	0.983715613	-3.45659101	Up
CTPS2	-0.768341063	80.31399619	-2.295594904	0.024171184	0.983715613	-3.463426795	Up
ADAM11	-1.563396597	89.84650904	-2.295484465	0.024177801	0.983715613	-3.463579044	Up
ZNF549	-1.004101505	76.11593138	-2.295393412	0.024183257	0.983715613	-3.463704563	Up
MLH3	-2.737452877	92.30408653	-2.29012009	0.0245011	0.983715613	-3.470966863	Up
SLC16A4	-1.723674391	64.1713039	-2.284986108	0.024814079	0.983715613	-3.47802378	Up
SERPINI1	-1.984451365	60.80718058	-2.282931738	0.024940301	0.983715613	-3.480843885	Up
INPP5E	-1.417792409	94.37520602	-2.277502506	0.025276607	0.983715613	-3.488286505	Up
DYNC1I1	-1.202172355	79.52753608	-2.269518291	0.025778433	0.983715613	-3.499204491	Up
TTC23	-1.261654046	76.62062032	-2.269015383	0.025810333	0.983715613	-3.499891108	Up
CDH2	-1.356743104	74.24063833	-2.266136069	0.025993644	0.983715613	-3.503819752	Up
STC1	-1.050128634	78.77694623	-2.259140446	0.026443798	0.983715613	-3.513347306	Up
ZNF440	-1.484607913	69.08633415	-2.25844889	0.026488668	0.983715613	-3.514287807	Up
FUT7	-1.35737712	85.0020198	-2.257171027	0.026571756	0.983715613	-3.516025033	Up
MAP3K3	-2.084352063	115.7514772	-2.255976939	0.026649604	0.983715613	-3.517647617	Up
XPO7	-1.882377664	115.5123817	-2.254966419	0.026715641	0.983715613	-3.519020195	Up
ASTE1	-1.616380744	86.26659424	-2.251304214	0.02695617	0.983715613	-3.523990169	Up
LMTK2	-1.196336988	93.91329602	-2.250496699	0.027009462	0.983715613	-3.525085128	Up
TPPP	-1.36178168	87.01635259	-2.243726615	0.027459907	0.983715613	-3.534252027	Up
MRPS18C	-1.873219908	61.02716146	-2.243716752	0.027460568	0.983715613	-3.534265365	Up
CFHR2	-2.287985337	59.76871337	-2.242331091	0.027553573	0.983715613	-3.536138704	Up
NDUFB8	-1.024452699	127.1575316	-2.237556248	0.027876181	0.983715613	-3.542586527	Up
UBE2G2	-1.835816178	108.8939868	-2.229729197	0.02841218	0.983715613	-3.553130778	Up
HSPB6	-1.349869214	92.15390712	-2.222531926	0.028913005	0.983715613	-3.562798951	Up
RUFY2	-3.007413699	84.19572779	-2.221880067	0.028958745	0.983715613	-3.563673291	Up
CALCA	-1.502351557	90.47486866	-2.220829324	0.029032607	0.983715613	-3.565082195	Up
SPATA7	-0.972198419	70.10238403	-2.218122985	0.029223609	0.983715613	-3.568708422	Up
LIPE	-1.501285905	87.39186577	-2.217503138	0.02926751	0.983715613	-3.569538427	Up
LRRC23	-1.329102982	86.20532567	-2.216739926	0.029321644	0.983715613	-3.570560133	Up
HAS2	-2.169111483	56.49303901	-2.211367943	0.029705161	0.983715613	-3.577743113	Up
A4GNT	-1.206351082	71.10106058	-2.20980692	0.029817425	0.983715613	-3.579827606	Up
EIF5A	-5.735194104	105.3001238	-2.208728638	0.029895189	0.983715613	-3.581266746	Up
HIST1H2AJ	-4.233857247	71.64368214	-2.2033632	0.030284779	0.983715613	-3.588418894	Up
HLA-DQA1	-9.787596864	111.7312253	-2.199953566	0.030534657	0.983715613	-3.592956249	Up
MARK2	-1.48878028	97.39801658	-2.194282879	0.03095423	0.983715613	-3.600489229	Up
SLC6A13	-1.345306932	90.47579352	-2.192642942	0.031076504	0.983715613	-3.602664642	Up
CEL	-1.577799482	75.59787022	-2.191730912	0.031144687	0.983715613	-3.603873869	Up
RALGDS	-1.593575335	99.09677378	-2.187757235	0.031443287	0.983715613	-3.609137416	Up
ASRGL1	-2.071760624	104.0214892	-2.185981991	0.031577492	0.983715613	-3.611486276	Up
RLN2	-2.758245364	53.26599704	-2.184929135	0.031657322	0.983715613	-3.612878561	Up
GIP	-1.561813429	73.53529346	-2.18480223	0.031666956	0.983715613	-3.61304634	Up
SPR	-1.125279691	91.10089986	-2.178919363	0.032116378	0.983715613	-3.620814847	Up
CCL1	-1.67011229	81.64236979	-2.177278404	0.032242727	0.983715613	-3.622978591	Up
SLC28A2	-1.236599422	79.57769825	-2.176544851	0.032299349	0.983715613	-3.623945393	Up
PDE8A	-1.20670185	104.7005955	-2.173227552	0.032556489	0.983715613	-3.628314016	Up
MYL10	-1.386785619	76.08638426	-2.169583259	0.032841031	0.983715613	-3.633106694	Up
EIF2B3	-1.286291457	90.27828077	-2.166590072	0.033076355	0.983715613	-3.63703794	Up
QTRT1	-1.6933489	97.67824039	-2.161669627	0.033466391	0.983715613	-3.643490342	Up
RPL3L	-1.34507125	84.31332991	-2.157262815	0.033819105	0.983715613	-3.649258521	Up
LHPP	-1.298324479	94.91239963	-2.150218771	0.034389619	0.983715613	-3.658457668	Up
KCNC1	-1.456917995	84.69068689	-2.148798003	0.034505699	0.983715613	-3.660309985	Up
IRS4	-1.851649365	69.86247703	-2.147826159	0.034585297	0.983715613	-3.661576417	Up
PSMA7	-1.267031908	123.6314052	-2.147418456	0.034618737	0.983715613	-3.662107556	Up
DGKD	-1.220373065	118.4078566	-2.146791227	0.034670238	0.983715613	-3.662924518	Up
HAX1	-1.317156049	109.8668984	-2.146688586	0.034678672	0.983715613	-3.663058187	Up
TMEM206	-0.875431546	88.36649457	-2.143867775	0.034911157	0.983715613	-3.666729588	Up
VPS37C	-2.01508024	99.03904918	-2.143609047	0.034932548	0.983715613	-3.667066125	Up
MYLIP	-1.717402102	102.0252509	-2.142442731	0.03502912	0.983715613	-3.668582764	Up
ARMC6	-1.038595421	92.36689314	-2.142181868	0.035050751	0.983715613	-3.668921884	Up
ABL2	-1.013910866	81.60168202	-2.139401604	0.035282018	0.983715613	-3.672534007	Up
ACTN2	-1.329206105	78.99848064	-2.138350714	0.035369778	0.983715613	-3.673898275	Up
SLC16A2	-1.421619514	86.02825455	-2.138057685	0.035394282	0.983715613	-3.674278584	Up
CADM1	-1.28060288	74.0316904	-2.136277374	0.035543478	0.983715613	-3.676588198	Up
CACNG3	-1.368799843	75.65485343	-2.126628795	0.036361593	0.983715613	-3.689076597	Up
RAB20	-1.92352355	112.0475257	-2.123823909	0.036602467	0.983715613	-3.692697897	Up
ZNF155	-1.237316521	70.41139529	-2.12127093	0.036822909	0.983715613	-3.695990389	Up
UBQLN3	-1.351831588	68.14268447	-2.114605736	0.03740386	0.983715613	-3.70457017	Up
MLF1	-1.398589423	58.06183306	-2.112640587	0.037576655	0.983715613	-3.707095365	Up
MAFG	-1.320806774	99.41398503	-2.112575567	0.037582384	0.983715613	-3.70717888	Up
GPRC5D	-1.903093248	81.39153932	-2.111255936	0.037698822	0.983715613	-3.708873409	Up
INTS8	-1.87242629	108.5653237	-2.108590648	0.037934947	0.983715613	-3.712293099	Up
SPSB1	-1.34920016	83.62363163	-2.108537668	0.037939653	0.983715613	-3.712361038	Up
CLCN6	-1.792991005	103.063001	-2.105240438	0.038233565	0.983715613	-3.716586285	Up
NOP16	-1.203797794	96.33640076	-2.103928779	0.038351032	0.983715613	-3.718265526	Up
ATN1	-1.093023109	102.7730383	-2.103524971	0.038387258	0.983715613	-3.718782317	Up
DNAJB6	-1.78615568	102.561058	-2.101881625	0.038534991	0.983715613	-3.720884573	Up
ITM2A	-2.846220025	85.25954249	-2.096904259	0.038985446	0.983715613	-3.727243219	Up
AADAC	-1.358237799	58.12156524	-2.095680227	0.039096917	0.983715613	-3.728804938	Up
TSC22D3	-1.723062533	135.8900978	-2.091283556	0.039499591	0.983715613	-3.734408057	Up
TRHR	-1.686336812	69.90652663	-2.091177223	0.039509374	0.983715613	-3.73454344	Up
WWC3	-1.191756099	101.5902504	-2.091170403	0.039510001	0.983715613	-3.734552124	Up
SLC7A5	-1.363298361	93.9769041	-2.090956154	0.039529719	0.983715613	-3.73482489	Up
FLNC	-1.289389971	89.33772214	-2.088603105	0.039746837	0.983715613	-3.737819024	Up
FGFR2	-1.321503935	81.9675053	-2.086356396	0.039955103	0.983715613	-3.740675123	Up
BEST2	-1.476852013	82.95789245	-2.085402744	0.040043789	0.983715613	-3.741886635	Up
ADORA3	-1.981831655	92.48101828	-2.085052463	0.040076406	0.983715613	-3.742331509	Up
RGS4	-1.76923007	73.96897478	-2.084832853	0.040096868	0.983715613	-3.742610391	Up
ESF1	-1.667456875	74.44566919	-2.077963404	0.040741473	0.983715613	-3.751321032	Up
SPOCK3	-1.081211618	68.42236088	-2.071650574	0.04134171	0.983715613	-3.759303876	Up
KLHL12	-1.128316248	93.69476022	-2.068831566	0.0416122	0.983715613	-3.762861822	Up
VSIG4	-2.45334995	97.88650529	-2.068594129	0.041635052	0.983715613	-3.763161306	Up
HOXB13	-1.327651655	72.59491213	-2.064230658	0.042056942	0.983715613	-3.768659714	Up
HTR3A	-1.481271257	83.76643769	-2.063894373	0.042089609	0.983715613	-3.769083047	Up
WDR5B	-0.950775942	87.96087704	-2.056365295	0.042826722	0.983715613	-3.77854536	Up
HDHD3	-1.264504998	83.10196205	-2.056192969	0.042843723	0.983715613	-3.778761582	Up
CFTR	-1.117176733	66.31952907	-2.053774847	0.043082888	0.983715613	-3.781793999	Up
TEX11	-1.292372737	59.53445477	-2.052269146	0.04323239	0.983715613	-3.783680637	Up
ZIC1	-1.397950904	70.03606949	-2.05158968	0.043300001	0.983715613	-3.784531611	Up
PRKCZ	-1.493087439	85.84888729	-2.048162178	0.043642443	0.983715613	-3.788820528	Up
NVL	-1.500777718	90.94796109	-2.046645502	0.043794716	0.983715613	-3.790716389	Up
PRDM14	-1.565168897	89.18789932	-2.045226434	0.043937602	0.983715613	-3.792489131	Up
PPARGC1A	-2.293111278	71.73131331	-2.044216993	0.044039487	0.983715613	-3.793749502	Up
PCGF2	-1.538854963	93.47559702	-2.037689703	0.044703209	0.983715613	-3.801886275	Up
BTNL8	-2.69892764	60.69789842	-2.036560149	0.044818934	0.983715613	-3.803292048	Up
PCNT	-1.919953766	95.06656294	-2.035714025	0.04490579	0.983715613	-3.804344636	Up
PLG	-1.462124362	73.51288542	-2.03184703	0.045304582	0.983715613	-3.809150365	Up
OSBPL1A	-1.335433229	91.68187009	-2.03057458	0.045436469	0.983715613	-3.810729965	Up
ARHGAP22	-1.120966059	79.1049077	-2.030023595	0.04549368	0.983715613	-3.811413681	Up
UPK1A	-1.440873932	85.03661935	-2.029091198	0.045590634	0.983715613	-3.812570322	Up
SERPINF1	-2.64180539	96.33142827	-2.025136184	0.046003866	0.983715613	-3.817471366	Up
NUDT2	-1.390570078	87.69644602	-2.022867807	0.046242318	0.983715613	-3.820278564	Up
UIMC1	-1.7050656	102.0199381	-2.020773516	0.046463411	0.983715613	-3.822867883	Up
PMFBP1	-1.183322707	78.51717127	-2.018999301	0.046651421	0.983715613	-3.825059634	Up
MLYCD	-0.951862873	92.75242495	-2.018760669	0.046676757	0.983715613	-3.825354296	Up
IL24	-1.103678128	75.91781063	-2.018505262	0.046703889	0.983715613	-3.825669639	Up
ZNF175	-1.568421953	84.95384212	-2.014321726	0.04715022	0.983715613	-3.830829937	Up
RUVBL2	-0.986566703	107.589664	-2.006776641	0.047964421	0.983715613	-3.840112941	Up
PACSIN2	-1.310872497	124.4815706	-2.003423787	0.048330074	0.983715613	-3.844228293	Up
CCL23	-1.164616518	67.97163263	-2.00112847	0.048581767	0.983715613	-3.847042127	Up
FOXB1	-1.665298194	79.38351519	-2.000777237	0.04862038	0.983715613	-3.847472455	Up
ICA1	-1.256085071	81.34833636	-1.999441177	0.0487675	0.983715613	-3.849108781	Up
OR2S2	-1.682621087	81.35690658	-1.998909031	0.048826203	0.983715613	-3.849760254	Up
SMAD9	-1.088513797	78.22628581	-1.998543259	0.048866588	0.983715613	-3.850207957	Up
CCL13	-1.427002232	84.04959369	-1.996298769	0.049115027	0.983715613	-3.852953633	Up
MPZ	-1.186178971	84.35177424	-1.996198796	0.049126118	0.983715613	-3.853075866	Up
COCH	-0.909826259	69.88204131	-1.996187526	0.049127368	0.983715613	-3.853089645	Up
TLR3	-1.07926903	65.0848255	-1.994753374	0.049286711	0.983715613	-3.854842534	Up
CENPF	-1.005320201	70.26535044	-1.993433774	0.049433715	0.983715613	-3.856454436	Up
RGS3	-1.069286347	100.2233053	-1.992330894	0.049556864	0.983715613	-3.857800895	Up
EMG1	-1.303497185	100.9071989	-1.99149426	0.049650458	0.983715613	-3.858821869	Up
