# Supplementary material for: Identification of biomarkers associated with diagnosis of postmenopausal osteoporosis patients based on bioinformatics and machine learning
Source: Front Genet. 2023 Jul 3;14:1198417. doi: 10.3389/fgene.2023.1198417 (PMC10352088; doi:10.3389/fgene.2023.1198417)
Supplement: Supplementary file 4 [file DataSheet2.CSV]

logFC	AveExpr	t	P.Value	adj.P.Val	B	Type2
PTOV1-AS2	2.83445693850412	83.2626448001468	5.82050874552938	8.51496131770919e-06	0.105611065223547	1.18234530661079	Up
MAPK3	2.40910592979348	83.2334882697215	4.85019343497511	8.30195406493737e-05	0.514845681337091	-0.00636158136824339	Up
PSTPIP1	3.59873854479915	86.6889414548032	4.34517262947172	0.000278434231437813	0.583698454841096	-0.680197363448012	Up
TMEM8B	2.25297890667143	68.4325904242074	4.26142019291167	0.000340529443125012	0.583698454841096	-0.794910737283997	Up
HAO2	2.01753575599535	68.365793030805	4.25793186297846	0.000343397110518566	0.583698454841096	-0.799704534975179	Up
ABT1	-2.51776385367144	95.1879997993501	-4.00928201358614	0.000624166113524053	0.583698454841096	-1.14435652342173	Down
PRX	2.81196517735656	90.7100995907935	3.97431616982004	0.000678815370133418	0.583698454841096	-1.19323989748549	Up
SETD3	1.82847617670363	91.97486996489	3.93828475915724	0.000740109407270543	0.583698454841096	-1.2437056708343	Up
CES2	2.79556109837957	100.096443248267	3.9229941598575	0.000767754425674812	0.583698454841096	-1.26514887385982	Up
ZNF446	1.88408114516466	90.673068805969	3.8340428908992	0.000950136737003543	0.583698454841096	-1.39018625329687	Up
BCAT2	3.09351082572225	79.5731585170308	3.83309899031366	0.000952286144306478	0.583698454841096	-1.3915155848225	Up
ZNHIT3	-3.38749939417268	95.2276272419374	-3.80097262494912	0.00102838626513946	0.583698454841096	-1.43678899085279	Down
ARMCX4	1.94774868012161	65.5449920121456	3.78821242547436	0.00106025652916299	0.583698454841096	-1.45478588418245	Up
TAOK2	2.97143465344635	80.2689513277349	3.77384673727147	0.00109730759356606	0.583698454841096	-1.47505674077344	Up
DOHH	3.4701371583631	71.8197703395713	3.76503871933011	0.00112065520351338	0.583698454841096	-1.48749024897134	Up
ODC1	-3.03468042614566	117.141876064865	-3.76444394744333	0.00112224937319548	0.583698454841096	-1.48832996659872	Down
ODF2	-2.4244299822918	68.67883826031	-3.76111554569474	0.00113121198874942	0.583698454841096	-1.49302940895186	Down
ITPA	-2.37074923516704	104.317483530854	-3.74963604238764	0.00116267015299002	0.583698454841096	-1.50924141684156	Down
PART1	2.5296016591487	73.3365448110901	3.74643227219656	0.00117160304381523	0.583698454841096	-1.51376700932834	Up
CYB5R4	-4.53493749201596	85.6319151650883	-3.74279833577582	0.00118181749281127	0.583698454841096	-1.51890078951524	Down
ESR1	2.14108715346268	84.5981294375528	3.73293010553365	0.00121000182362231	0.583698454841096	-1.53284481482123	Up
IDH3B	2.56628573813107	105.924455810444	3.65732012414421	0.00144914658465868	0.583698454841096	-1.63980842747847	Up
BEGAIN	2.09146432291189	75.6729791941278	3.64899652378869	0.00147816719431185	0.583698454841096	-1.65159558499495	Up
GEMIN4	-2.34170445081925	86.7994597697692	-3.64845748834315	0.00148006619778971	0.583698454841096	-1.65235899207265	Down
UBQLN4	3.93900114214189	90.5941287939944	3.64484802954772	0.00149284431911253	0.583698454841096	-1.65747109681418	Up
EVI5	-1.70359799280439	67.6939276684907	-3.64161332011773	0.00150438812628458	0.583698454841096	-1.66205276421198	Down
YARS	-2.63138179508559	91.1110558614198	-3.62634087468212	0.00156009066672235	0.583698454841096	-1.6836887448552	Down
HRK	2.4788486184832	71.8653087422447	3.61998741362498	0.00158385750107271	0.583698454841096	-1.69269133386467	Up
RAB1B	-2.22245059836966	98.7830980736464	-3.60903911742901	0.00162565215325942	0.583698454841096	-1.7082070031873	Down
ISYNA1	2.36918071813658	75.1622269356641	3.57587910841145	0.00175897623373737	0.583698454841096	-1.7552171925857	Up
CD1A	-3.52311588178669	82.0063619914479	-3.57413560364395	0.0017662764141155	0.583698454841096	-1.75768953930853	Down
ACKR1	1.82985293135695	72.3511818149208	3.57018795017312	0.00178291583807842	0.583698454841096	-1.76328764732966	Up
TIMM9	-2.4035606412487	94.1645892411341	-3.56047293427322	0.0018245241613731	0.583698454841096	-1.77706553200315	Down
LBP	3.2421787234635	84.3757287982818	3.55250295428143	0.0018593704146722	0.583698454841096	-1.78836975779446	Up
PRG3	1.6740534533253	70.5661380440598	3.54984303960194	0.00187114504037292	0.583698454841096	-1.79214266703256	Up
PIGK	-2.58655875082981	68.0074617408052	-3.52800126824672	0.00197064402589469	0.583698454841096	-1.82312740861596	Down
ODF1	2.06463884948809	80.997149476321	3.48056178097795	0.00220499074062128	0.583698454841096	-1.89044130440752	Up
NEO1	1.70035576221424	63.4251296541173	3.47273507907567	0.00224619677086294	0.583698454841096	-1.90154818182246	Up
MTERF3	-3.167229696734	86.0075505838438	-3.47259565120691	0.00224693763417894	0.583698454841096	-1.90174604550165	Down
KIRREL1	1.82213874490542	71.0144718171208	3.45198916969365	0.00235910725181431	0.583698454841096	-1.93098918172461	Up
PAM16	2.1690965641653	84.320026230968	3.44472606356996	0.00239993676095248	0.583698454841096	-1.94129638233291	Up
RAB3GAP1	-3.02833987336363	111.800897649977	-3.44319452057513	0.00240863428553442	0.583698454841096	-1.94346980790907	Down
SGSM2	1.88597225895009	110.175818112468	3.44098834628487	0.0024212172882618	0.583698454841096	-1.94660059745547	Up
ZNF165	-1.4800539541202	60.5028822577803	-3.43491420624837	0.00245619497753551	0.583698454841096	-1.9552203496765	Down
INTS5	-1.73011288903014	82.7390903697141	-3.43308934704619	0.0024667996815792	0.583698454841096	-1.95780996210803	Down
LOC728392	4.80495509380388	90.2741435406172	3.42228243550737	0.00253052630720923	0.583698454841096	-1.97314545207241	Up
RGSL1	2.06959724772605	71.4876541003355	3.41364579692438	0.00258261120225337	0.583698454841096	-1.9854007206327	Up
DMAC2	-1.96971289005684	92.6454108282878	-3.40380193746273	0.00264325630111535	0.583698454841096	-1.99936831772287	Down
EDA	3.24360496664741	83.6049552387424	3.40092148577322	0.00266126386652366	0.583698454841096	-2.00345526944834	Up
CSF2RA	1.89361435569199	64.2745454771637	3.40068261347767	0.00266276258839265	0.583698454841096	-2.00379419169719	Up
NBR2	1.28767683288429	67.5893722664355	3.40020838896386	0.00266574039331159	0.583698454841096	-2.00446704008859	Up
MRPL48	-2.29417860955874	90.0715164849895	-3.39912451688471	0.00267255860188541	0.583698454841096	-2.00600487199721	Down
C5orf22	-2.78651394105418	89.5705156959721	-3.39147478441341	0.00272116736018399	0.583698454841096	-2.01685820278402	Down
G6PC3	-2.21170493965364	83.724845030858	-3.39112508811625	0.00272340998055688	0.583698454841096	-2.01735433144774	Down
SUCLG2	-3.7336305201479	96.2881979849684	-3.3891466019114	0.0027361321904027	0.583698454841096	-2.02016126528067	Down
ENGASE	2.00694034350197	95.9578457289623	3.38374397624787	0.00277116924893291	0.583698454841096	-2.02782588136536	Up
CCNE1	-1.57808259610215	68.4529004896688	-3.38358861006429	0.00277218328880715	0.583698454841096	-2.02804629141854	Down
ANXA7	-2.0106466450621	110.661743275761	-3.38205695250447	0.00278219950392012	0.583698454841096	-2.03021915893932	Down
ROR2	-1.21391934434032	57.8422854628505	-3.3814762274486	0.00278600637416846	0.583698454841096	-2.03104298953931	Down
CHKA	2.11195923416365	70.7930942074298	3.3741409432657	0.00283453240582357	0.583698454841096	-2.04144860656535	Up
B4GALT5	1.71011251326762	71.2644921470565	3.36340952325553	0.0029070165185793	0.583698454841096	-2.05667045899363	Up
SLAMF1	-3.71453060496916	81.6836003267793	-3.33359477040329	0.00311802928422858	0.583698454841096	-2.09895026413839	Down
MBIP	-1.43769791843957	65.9394698485287	-3.30867855329974	0.00330577502241781	0.583698454841096	-2.13426896384711	Down
MAPK8IP2	1.97370536477756	72.635168432071	3.30844327012569	0.00330759940014865	0.583698454841096	-2.13460240439472	Up
FOXJ1	2.41658150186574	84.9722343909747	3.30689411021245	0.00331963606260667	0.583698454841096	-2.13679781927916	Up
POMT1	1.74781249253161	71.290202776225	3.30647595277063	0.00332289237356039	0.583698454841096	-2.13739040641688	Up
PRDM14	2.33032626140749	93.613319806321	3.30489727708589	0.00333521405945581	0.583698454841096	-2.13962756701462	Up
C7	1.18826079404268	59.9108319958738	3.30398825697377	0.003342329224594	0.583698454841096	-2.14091572020794	Up
CTF1	2.15391697537459	77.1706822398176	3.30063066281635	0.00336873855823759	0.583698454841096	-2.1456735013723	Up
C16orf58	2.7774476280252	81.025288593786	3.29610016830157	0.00340469594040285	0.583698454841096	-2.15209281192753	Up
XDH	2.76095918668429	82.8512009438521	3.28762326929786	0.00347298203522776	0.583698454841096	-2.16410224685809	Up
CREB3	-2.24019298541647	81.7319409931007	-3.28047832077961	0.0035315730851503	0.583698454841096	-2.17422300366713	Down
PAQR4	2.40302925352304	75.7788640267494	3.2779396717267	0.00355262176703818	0.583698454841096	-2.17781859610167	Up
EVX1	1.99029879462495	73.9967489170282	3.26799731656562	0.0036362389194767	0.583698454841096	-2.19189835856711	Up
OSER1	-4.11301244103002	96.2236413622112	-3.2645297538018	0.00366584994928904	0.583698454841096	-2.19680813837598	Down
PIDD1	1.96533152648146	94.9358352055916	3.26160294836794	0.00369102573283888	0.583698454841096	-2.20095193028273	Up
NRIP1	-6.82768963850449	86.7593816503027	-3.26018029149128	0.00370332382552816	0.583698454841096	-2.20296603048045	Down
ACSL6	-2.68521143845088	78.2804102824871	-3.24373857063673	0.00384837807516282	0.583698454841096	-2.22623779942599	Down
ACTR5	2.16939944993574	86.2598319487352	3.24014281861174	0.00388082959395969	0.583698454841096	-2.23132591426222	Up
SLC27A3	2.98759512831687	74.0068845436176	3.23502818852148	0.00392744769513028	0.583698454841096	-2.23856242657209	Up
DMTN	2.1476994839725	78.9774711165339	3.22940110838719	0.00397936551980836	0.583698454841096	-2.24652278147347	Up
RAD9A	2.00061190555225	85.7378564104795	3.22659893070152	0.00400546777492315	0.583698454841096	-2.25048640404686	Up
HAP1	2.10067225134135	86.7971505333265	3.22342783190298	0.00403520721704222	0.583698454841096	-2.25497146517306	Up
SLC22A13	2.38440154630366	70.7148420969901	3.21569348279675	0.00410864461505625	0.583698454841096	-2.26590879892993	Up
RIOK2	-2.72356925936054	69.7974740886737	-3.21151025173381	0.0041489035359076	0.583698454841096	-2.27182332968142	Down
HMGN4	-2.27337375250717	121.124927640861	-3.2073297753234	0.00418951855781095	0.583698454841096	-2.27773319069009	Down
ADCY10	-1.54923760990167	63.5974554699048	-3.20603359415631	0.00420218970458072	0.583698454841096	-2.27956541811843	Down
MYO9A	2.79671490976335	84.5299203019027	3.18929433666478	0.00436920878716467	0.583698454841096	-2.30322033052944	Up
GRK2	1.83123976007711	108.261818397151	3.18204247626823	0.00444354922603187	0.583698454841096	-2.3134640470266	Up
BUD31	-2.58996346661296	92.8525004316529	-3.18190857273876	0.0044449333727157	0.583698454841096	-2.3136531698089	Down
SUGP1	2.69102129239822	102.032214117768	3.17997642161249	0.00446495242933052	0.583698454841096	-2.31638200291962	Up
C1QBP	-4.62456331006793	100.943673738349	-3.17941593767893	0.00447077595904445	0.583698454841096	-2.31717355547179	Down
UBAC1	-2.45638372303374	76.9230159269048	-3.16274719033179	0.00464737350774154	0.583698454841096	-2.34070685503973	Down
RRAGC	-2.54211103328279	106.557938038652	-3.15619151660395	0.00471866452151079	0.583698454841096	-2.34995825065246	Down
PRDX2	2.13471699676963	97.9789310878954	3.15279572324979	0.00475600823038076	0.583698454841096	-2.35474948136885	Up
HS3ST1	-5.4064248420971	86.9625547258424	-3.14859937909488	0.00480255128169413	0.583698454841096	-2.36066934458399	Down
IRGQ	-2.06426702262081	90.3434318941491	-3.13647264898062	0.00493954582868879	0.583698454841096	-2.37777109907559	Down
PRSS3P2	1.89004833786143	76.2787367615259	3.13306672780884	0.00497869786578047	0.583698454841096	-2.3825727623888	Up
PIP5K1B	-4.60145684596313	81.147916129449	-3.12820177979986	0.00503514321055381	0.583698454841096	-2.38943015636298	Down
AGFG2	1.94381535411848	73.3651961123904	3.12696521724602	0.00504958879690823	0.583698454841096	-2.39117292669836	Up
POLE3	-4.08860168615172	91.2916807172151	-3.12648767662441	0.00505517817855431	0.583698454841096	-2.39184593172137	Down
ASH2L	-2.0863035365571	106.458725435642	-3.1248986121723	0.00507382054849204	0.583698454841096	-2.3940853232763	Down
TREM2	2.24517443447145	82.7341620776635	3.12441828846922	0.00507946862576181	0.583698454841096	-2.39476218974381	Up
HUS1	-2.06547671560469	89.5360891292517	-3.11859661776297	0.00514841058911081	0.583698454841096	-2.40296488509605	Down
MYO1C	2.77326297967512	107.786117716719	3.11685455538161	0.0051692159857725	0.583698454841096	-2.4054190285904	Up
RHD	1.98334449556083	78.9687697453886	3.11493602612099	0.00519222302156703	0.583698454841096	-2.4081215499219	Up
NBN	-3.1151800328981	100.315922770095	-3.11438398500308	0.00519886143692248	0.583698454841096	-2.40889913520005	Down
CELF3	1.63289830583399	90.3296317337073	3.11155354914098	0.00523302719377608	0.583698454841096	-2.41288568080374	Up
SIL1	-1.97904827807717	79.3872138415428	-3.1080556757795	0.00527554953654953	0.583698454841096	-2.41781157359101	Down
RASSF1	2.39633220790621	91.4616109144633	3.10709302107025	0.00528731067606327	0.583698454841096	-2.41916709687957	Up
PIBF1	-1.864639560078	65.8193207766292	-3.10654050064351	0.00529407248695407	0.583698454841096	-2.41994507898893	Down
CYR61	1.61993085303186	77.4127377907071	3.10399221875233	0.00532536701690038	0.583698454841096	-2.42353295607275	Up
SCN8A	-1.50825995119033	66.6682356494487	-3.10272646015288	0.00534097774458051	0.583698454841096	-2.42531493449921	Down
ALLC	1.8154112814677	75.1027585107353	3.10078870427476	0.00536496201337458	0.583698454841096	-2.42804276925288	Up
PNKP	-1.89275652378635	80.3507230006133	-3.08616942598239	0.00554929504058544	0.595744461669957	-2.44861462693083	Down
LTB4R	1.98362566757156	81.5181008645446	3.08388469093807	0.00557865038035447	0.595744461669957	-2.45182832440074	Up
PPIL2	2.55892801119448	97.9962391997306	3.08070319854886	0.00561977763568371	0.595744461669957	-2.45630278989965	Up
APIP	-3.28370443947922	81.5858484216722	-3.07640308151436	0.00567583097925587	0.596587556234835	-2.46234936130212	Down
RERE	2.95164439086206	97.6404670343599	3.0701602184533	0.00575817035638528	0.59719385752617	-2.47112535896918	Up
RBM28	-2.05061604446955	69.6648326097184	-3.06341235677437	0.00584846685156425	0.59719385752617	-2.48060808552604	Down
SLC26A3	1.28038688077662	57.3980793486907	3.06306365027609	0.00585317001005845	0.59719385752617	-2.4810980296	Up
COG7	2.01343444453651	73.0809776449953	3.05193023937259	0.00600526417526632	0.59719385752617	-2.49673605973792	Up
NOP2	3.7474127573259	99.3974708266793	3.04679116215162	0.00607674864485175	0.59719385752617	-2.5039512530441	Up
NDEL1	-2.36953577614858	92.6765002341611	-3.04556686110362	0.00609389928741679	0.59719385752617	-2.50566985437773	Down
PPP2CA	-2.93496515567236	108.446627036477	-3.04352984999271	0.00612253826773454	0.59719385752617	-2.50852903188387	Down
VGF	2.27528914578176	92.5732139700227	3.03723477476471	0.0062118651372748	0.59719385752617	-2.51736283289531	Up
SLC5A3	-4.34765118625198	83.3440822803616	-3.03502937411934	0.00624345579949045	0.59719385752617	-2.52045690276153	Down
TRMT12	-1.85478723086875	80.4081410666585	-3.03369715943334	0.00626261369842761	0.59719385752617	-2.52232574715079	Down
HPRT1	-3.23484325382819	101.249665036056	-3.02803154796617	0.00634472254408641	0.59719385752617	-2.53027193021792	Down
TPSB2	2.12367498037464	67.8657327170665	3.02698881159847	0.00635994698402127	0.59719385752617	-2.53173411464361	Up
E2F4	1.4142368041862	108.77141982855	3.02586233416421	0.00637643362762752	0.59719385752617	-2.5333136259226	Up
MAP2K5	2.72915258490822	83.1738091910689	3.02364303058028	0.00640903494099904	0.59719385752617	-2.53642515975712	Up
AP1S1	1.74597047411007	79.9241088912985	3.02320286211847	0.00641552001700371	0.59719385752617	-2.53704224179127	Up
MRPS10	-3.08427898635092	83.9890108675061	-3.01799456018813	0.006492736229606	0.59719385752617	-2.54434266068961	Down
FXYD7	2.79075343762592	74.2484805463651	3.01388712225977	0.00655426188794871	0.59719385752617	-2.55009841553596	Up
ARSE	1.82824973731103	67.5128370138638	3.00978926478663	0.00661620318674298	0.59719385752617	-2.55583932752693	Up
TPPP3	1.80078501845249	65.4544978036377	3.00936022224717	0.00662272088484089	0.59719385752617	-2.5564403141275	Up
SNX29P2	-3.85790240315211	71.6289609451678	-3.00792411617915	0.00664458214453047	0.59719385752617	-2.55845184299227	Down
COX10	-2.53141839551857	89.7050283931236	-2.99681838815738	0.00681600099064809	0.598999104508767	-2.57400143424781	Down
ARMC1	-4.56647505613125	85.1909371447615	-2.989852862084	0.00692567761728429	0.598999104508767	-2.58374863835516	Down
UFSP2	-2.91353001158608	84.7253869383849	-2.9888346314753	0.00694185181186088	0.598999104508767	-2.58517313672064	Down
TMEM208	-1.86447897967572	90.0584559738944	-2.98459670914721	0.00700956057245721	0.598999104508767	-2.59110096252101	Down
ATIC	-1.8687818193128	104.441387884689	-2.98432022102796	0.00701399998340088	0.598999104508767	-2.59148764599537	Down
RGS6	2.95261034157112	82.1590496229364	2.98249990873908	0.00704329524342347	0.598999104508767	-2.59403327719779	Up
NPFF	-1.91512148341012	81.8668484234253	-2.97989113519032	0.00708548478924513	0.598999104508767	-2.59768101238134	Down
ALDH1B1	1.77745108930154	72.9795832557589	2.97971388437658	0.00708836011663045	0.598999104508767	-2.59792883194689	Up
ELL	1.89413704692886	71.957101421985	2.97878750560794	0.00710340590550346	0.598999104508767	-2.59922398241397	Up
SETX	-4.06167148852478	97.1777024700946	-2.97512632867315	0.00716316985780607	0.598999104508767	-2.60434182300815	Down
PCNT	-2.00651309727108	84.6226982076576	-2.97313309866	0.00719590958411725	0.598999104508767	-2.60712757322679	Down
DKK4	1.76657142740974	74.2801522716051	2.96804797503983	0.0072800876885574	0.599542089003922	-2.61423289327126	Up
GDE1	-3.46088719076307	75.6063601259983	-2.96690670977359	0.00729910952508202	0.599542089003922	-2.61582722195718	Down
SLC8A1	1.48775274367969	85.1616607674101	2.95765083230832	0.0074551536025481	0.605367720936007	-2.62875295736935	Up
CHI3L1	2.49635204130432	74.1024440496352	2.95184166600722	0.00755472057259219	0.605367720936007	-2.63686118746377	Up
LYRM4	-2.10974965791888	85.3838785734976	-2.94865631886523	0.00760985680817819	0.605367720936007	-2.6413057858849	Down
CWC25	1.86000741496662	84.588918448375	2.94644842612075	0.00764830035031659	0.605367720936007	-2.64438593100312	Up
TRIB2	-4.15532479383798	108.128466651188	-2.94636478358846	0.00764976038093709	0.605367720936007	-2.64450260797662	Down
FZD7	-1.02107555665629	60.3285811808868	-2.94376969319723	0.00769519234368756	0.605367720936007	-2.6481222793621	Down
SCN2A	-1.92065266567634	68.9354650551676	-2.94280111058412	0.00771221546806446	0.605367720936007	-2.64947310156017	Down
SACS	-2.45245767083949	65.9877934011614	-2.93320714147767	0.0078827949824566	0.605367720936007	-2.66284813232075	Down
DHRS3	2.36497017826014	76.5320322678525	2.93303629690884	0.00788586512446798	0.605367720936007	-2.66308622377878	Up
RPS6KA3	-2.71097670678583	86.4627560661008	-2.92805954202759	0.00797580415778321	0.605367720936007	-2.67002059201634	Down
FEM1B	-3.30340828684487	75.2152550136194	-2.92516912241109	0.00802848988439325	0.605367720936007	-2.67404679331331	Down
ARRB2	3.77929370851999	89.1627581359245	2.9146609610384	0.00822285445843716	0.605367720936007	-2.68867677242795	Up
SLC39A8	-1.91810599618876	69.5598085378701	-2.91024435421582	0.00830588500643341	0.605367720936007	-2.69482231321751	Down
DUSP26	-2.30847179885382	80.0888337261419	-2.90894507867424	0.00833046337871992	0.605367720936007	-2.69662980968044	Down
SCN4A	1.33572112438554	65.2222731949087	2.90788234869327	0.00835061879847884	0.605367720936007	-2.6981080995633	Up
SUGP2	2.57618455259914	100.814459078947	2.90773385709459	0.00835343876191426	0.605367720936007	-2.69831464625917	Up
ORC5	-2.72412328917378	75.8030397778505	-2.90180088672198	0.00846685928308646	0.605367720936007	-2.70656525683736	Down
TMEM106B	-3.23795266570257	69.5045297571949	-2.90148646716678	0.008472910996465	0.605367720936007	-2.707002393984	Down
SSNA1	2.2557358144431	85.5813475434375	2.90111393242132	0.00848008662783532	0.605367720936007	-2.70752031468107	Up
HMGXB4	-1.41381565065684	82.2081726128011	-2.89883181503579	0.00852417110259903	0.605367720936007	-2.7106927240372	Down
AK2	-2.65573260469945	90.3769036468761	-2.89762720321912	0.00854752939687204	0.605367720936007	-2.71236704524395	Down
SLC12A3	1.3776348180115	80.1934786190999	2.89282556898078	0.00864124680218107	0.605367720936007	-2.71903937487936	Up
RFC4	-3.29309312606711	90.0636453794143	-2.8899031464699	0.00869876662776538	0.605367720936007	-2.72309911106543	Down
PRLR	1.74795219198496	74.8803850729872	2.88862094968926	0.00872411859790195	0.605367720936007	-2.72487999779437	Up
CCDC9	1.73065791877879	85.4846815153547	2.88537205334582	0.0087886735986919	0.605367720936007	-2.72939167671043	Up
CCAR2	-1.3293961024088	57.5129968272241	-2.88450784998927	0.00880592195819695	0.605367720936007	-2.73059157941555	Down
CABP5	1.48108148185825	64.7130655804825	2.88275147110455	0.0088410767928518	0.605367720936007	-2.73302996326935	Up
YBX2	-2.46249290504583	75.8789814733641	-2.8818826792163	0.00885851569582969	0.605367720936007	-2.73423597966791	Down
ZNF200	-2.55842716199635	79.9637417889689	-2.88009237502997	0.00889455553904493	0.605367720936007	-2.73672092665972	Down
TMEM238L	1.16183198721723	61.8798781134903	2.87644887121267	0.00896833486705526	0.605367720936007	-2.74177699286903	Up
TMEM184C	-1.61549703894258	76.3214676341384	-2.87612275566068	0.00897496701844931	0.605367720936007	-2.74222946730745	Down
EPS8L3	1.15845379232427	76.6320024533357	2.87595754873417	0.00897832859025345	0.605367720936007	-2.74245868175109	Up
OR5I1	-1.66900991456713	70.2753695178289	-2.87091758638045	0.00908146037979636	0.605367720936007	-2.74944981096436	Down
PHKG2	2.05835720590032	88.0574269223401	2.86912338347841	0.00911844738516059	0.605367720936007	-2.75193791181697	Up
CYP2A7	2.01454984860526	72.0793218657944	2.86911685664079	0.00911858219660795	0.605367720936007	-2.75194696219065	Up
NYX	2.61915588087957	70.8047780944112	2.86489316866934	0.00920622283706921	0.605367720936007	-2.75780265584356	Up
ORC2	-2.06071057548499	73.5984504448359	-2.85575484823986	0.00939860357946213	0.605367720936007	-2.7704647894957	Down
KCNJ5	1.72282328437589	87.929702247688	2.85519989992059	0.00941040923850333	0.605367720936007	-2.77123341163908	Up
OTOR	2.2651405823426	67.0090432076675	2.85021695116455	0.00951705004213365	0.605367720936007	-2.77813331233646	Up
MUC16	1.6376677311092	63.740992858396	2.84098466787499	0.00971768789301256	0.605367720936007	-2.79090934837605	Up
SLC2A4RG	1.84811223500584	69.9717755299348	2.838366991062	0.00977530633505986	0.605367720936007	-2.79452990982069	Up
GTF3C4	1.87535020648286	78.9571790570394	2.83556485765461	0.00983734608800947	0.605367720936007	-2.79840466114301	Up
GZMM	2.24361060780738	72.0142187021928	2.83523579296191	0.00984465623969601	0.605367720936007	-2.7988596235357	Up
PRPF4	-1.87735482007692	93.5056894675312	-2.83430183890195	0.00986543220841806	0.605367720936007	-2.80015082833557	Down
TMEM251	-3.13521506195686	77.908084412755	-2.83073021743503	0.00994526999885384	0.605367720936007	-2.80508764534241	Down
AKR7A3	1.62940702202435	79.5624114780536	2.82415984218848	0.0100937521700118	0.605367720936007	-2.81416527035316	Up
CYB5B	-1.84413389350557	80.3028715151401	-2.81621953891285	0.010276014095757	0.605367720936007	-2.82512829319095	Down
ZFHX2	1.8705757935406	78.2418994857145	2.81520314329638	0.0102995696678629	0.605367720936007	-2.82653102918153	Up
DNAJB12	2.12867785331071	99.3037533227606	2.80902561994593	0.0104438478599135	0.605367720936007	-2.83505381429417	Up
ITFG1	-2.57663020709326	86.9469510933256	-2.80759635406672	0.0104775020684749	0.605367720936007	-2.83702498810277	Down
TUBG2	1.13014477567641	64.5899346490945	2.80474425271648	0.0105449680504697	0.605367720936007	-2.84095767069855	Up
PRDM10	-2.14525705704753	66.5442367799898	-2.80268653382057	0.0105938997618605	0.605367720936007	-2.84379434008539	Down
LIPT1	-3.72670553203383	92.4888077785417	-2.80127163381545	0.0106276708732155	0.605367720936007	-2.84574452825331	Down
C19orf24	2.48203422288991	88.3884196364938	2.80022323702327	0.0106527603054028	0.605367720936007	-2.84718938670027	Up
TUBA1B	3.00517959848034	134.521373973885	2.79912573408226	0.0106790853224924	0.605367720936007	-2.84870176574552	Up
SH3TC1	-2.75467439482988	79.3268968430211	-2.79788100838135	0.0107090166206472	0.605367720936007	-2.85041682752066	Down
EHD4	-2.0213387775254	85.7576082555037	-2.79668156652895	0.0107379345474758	0.605367720936007	-2.85206929995332	Down
IFT122	1.84050172965631	89.3951511793266	2.79644094438492	0.0107437447689627	0.605367720936007	-2.85240078234752	Up
DGKZ	3.51488443201377	81.9212488684891	2.79267009486791	0.0108351900343351	0.605367720936007	-2.85759451776946	Up
TRIM62	3.2983852217702	80.3678463716184	2.79048006946195	0.0108886389510386	0.605367720936007	-2.86061005079877	Up
MAGI2	-1.08603884029244	59.355120692413	-2.79018972999033	0.0108957436723585	0.605367720936007	-2.86100978243254	Down
PHACTR4	2.23190874173683	65.2455738540769	2.78682328037775	0.0109784447680183	0.605367720936007	-2.86564379149104	Up
OR7E19P	1.41225033944177	65.695417195408	2.78516337948552	0.0110194418379979	0.605367720936007	-2.86792812650431	Up
ACSL3	-2.9115183545899	78.7687667585655	-2.78498774735341	0.0110237881995484	0.605367720936007	-2.86816980742565	Down
ZPR1	-1.7843934400656	91.8636761037995	-2.78358117137901	0.011058655556833	0.605367720936007	-2.87010519387196	Down
SERBP1	-2.21963890021141	121.599416611882	-2.78272835538859	0.0110798469149978	0.605367720936007	-2.87127850006153	Down
ZNF14	-2.05903843574553	79.9251992278172	-2.7804663676968	0.011136241588444	0.605367720936007	-2.87439006776559	Down
SLC35C1	1.98091702687967	83.6019641853992	2.77557942374659	0.0112590136450512	0.605367720936007	-2.88111010733432	Up
TSPY1	1.41534482895651	78.9284816760195	2.7753443223217	0.0112649522990203	0.605367720936007	-2.88143331265469	Up
LBH	-2.38642449053778	112.674988954594	-2.77474378405218	0.0112801353978766	0.605367720936007	-2.88225886709727	Down
GOLGA8N	2.35963945650622	111.937041853259	2.77467592746328	0.0112818522038439	0.605367720936007	-2.88235214579665	Up
ALDH1A2	1.38814955811736	69.649696400332	2.77426960689951	0.0112921375177561	0.605367720936007	-2.88291067889595	Up
EPB41L5	2.52420362581782	72.5694466447104	2.76725490956531	0.0114711141048856	0.605367720936007	-2.89254955550887	Up
TLX2	-1.35296126634489	69.2891683559222	-2.76639862203233	0.0114931456004017	0.605367720936007	-2.8937257082776	Down
GALR1	0.970923013636764	56.7714451896382	2.76563195259343	0.0115129054164616	0.605367720936007	-2.89477867909296	Up
EZH1	3.13827018497841	102.083371832104	2.76502913732875	0.0115284647894584	0.605367720936007	-2.89560654893706	Up
RAD52	1.56177670972197	70.3413742182185	2.76492615607	0.0115311248546852	0.605367720936007	-2.89574797203856	Up
NEBL	1.54220644285138	73.4182577419108	2.75735196424785	0.0117283772741323	0.605367720936007	-2.90614543258656	Up
LAMC2	1.49498246110014	74.1366296849039	2.75654422080572	0.0117496012064858	0.605367720936007	-2.9072537816498	Up
C5orf66	2.04116682047386	88.4637448997049	2.75405177096513	0.0118153219504635	0.605367720936007	-2.91067322257203	Up
CMAS	-1.20095562764248	61.8171632734951	-2.75197565344275	0.0118703312048689	0.605367720936007	-2.91352081108076	Down
BGN	1.88063015967784	74.3748798293498	2.74651733295816	0.0120161183803917	0.605367720936007	-2.92100445009884	Up
POLR2D	-1.34744640654718	70.3723138515909	-2.74408746519631	0.0120815633707006	0.605367720936007	-2.92433453896151	Down
MTHFSD	1.33383239286634	71.6700099952757	2.74393517765762	0.0120856762611528	0.605367720936007	-2.92454321767426	Up
MAK16	-2.92365064058814	92.62126978223	-2.74324848549916	0.0121042385406195	0.605367720936007	-2.92548414597797	Down
MSL1	2.51631023375985	106.467547024919	2.74147248357943	0.0121523719845194	0.605367720936007	-2.92791736402012	Up
TCFL5	-3.6212641345242	70.867036080417	-2.73932331286085	0.0122108619807961	0.605367720936007	-2.93086122746776	Down
HDAC7	1.87397540196928	82.0461644418947	2.73734974306929	0.0122648081324255	0.605367720936007	-2.93356396257485	Up
UTP14A	-1.95631475651517	84.1667576803363	-2.72915335553843	0.0124912791525799	0.605367720936007	-2.94478248331396	Down
PKP2	1.04492666049561	69.3217673079596	2.71642846557965	0.0128507472580837	0.605367720936007	-2.96217935932949	Up
DBR1	-1.83759156245396	64.7673630522328	-2.71587952021288	0.0128664729936403	0.605367720936007	-2.96292930154664	Down
SLC30A9	-2.19548642748158	83.1408050066636	-2.71444737788919	0.0129075857011395	0.605367720936007	-2.96488560815172	Down
MRPS31	-3.1209551945193	95.8736776389173	-2.71409780084701	0.0129176399372207	0.605367720936007	-2.96536308297287	Down
TNS4	2.52709329257323	84.6971373957164	2.71379851009776	0.0129262537763725	0.605367720936007	-2.96577185872333	Up
NHLRC2	-2.10246583385501	68.3582359980794	-2.71136557603947	0.012996477825236	0.605367720936007	-2.9690942882398	Down
MED20	-1.43718619797131	76.8250666516796	-2.71127639926712	0.0129990586704019	0.605367720936007	-2.96921605136896	Down
MED13	-3.59736395590973	99.8617096416447	-2.7107565517913	0.0130141131258058	0.605367720936007	-2.96992583363107	Down
CFB	1.86395653461398	73.4075036159758	2.70919328182682	0.0130594839906704	0.605367720936007	-2.97206001997019	Up
PELI2	-2.31800466575646	70.1403678663424	-2.70708659045724	0.0131208635945403	0.605367720936007	-2.9749354941304	Down
KIR2DS2	1.86439568702485	65.8432633891971	2.70599151798775	0.0131528769325443	0.605367720936007	-2.97642991477919	Up
SNAI2	0.896444606193924	54.8533295842518	2.70262712144106	0.0132516949264758	0.605367720936007	-2.98102006992313	Up
ABCC5	-2.02231081770201	81.6642831299438	-2.69921448577087	0.0133526475080931	0.605367720936007	-2.98567424255662	Down
NAT1	-2.99897348554369	81.0669392040218	-2.69806872052957	0.0133867044410757	0.605367720936007	-2.9872364365166	Down
RNF43	1.38238338378788	66.489369723232	2.69800725160137	0.0133885338760894	0.605367720936007	-2.98732024054237	Up
RAB21	-4.00579506391152	83.4408005804644	-2.69758297830796	0.0134011675295148	0.605367720936007	-2.98789865991018	Down
ELK3	-3.47292517585849	90.9564884656314	-2.69585367271322	0.0134527781321647	0.605367720936007	-2.99025596135205	Down
IFT52	-2.51176608274351	78.2722940914482	-2.6911501548694	0.0135941062659074	0.605367720936007	-2.99666517854465	Down
ACOT13	-2.00270203299286	71.7136132864827	-2.68911168983063	0.0136557919445	0.605367720936007	-2.99944179393482	Down
HAND2	1.70575418208766	68.2318861288198	2.68895684745756	0.0136604884091599	0.605367720936007	-2.99965267949761	Up
ZNF821	-1.45336667265315	75.0857396124474	-2.68862359424934	0.0136706013670688	0.605367720936007	-3.00010653647602	Down
KLHDC10	-2.39462221037682	80.3449423465042	-2.68828756926865	0.0136808056069305	0.605367720936007	-3.00056415047158	Down
ELAVL3	2.15959912376266	80.6224292553677	2.68732779535144	0.0137099912326625	0.605367720936007	-3.00187111511912	Up
PCDHB3	1.6729555070649	78.2519666779413	2.68730830350912	0.0137105845668985	0.605367720936007	-3.00189765646569	Up
LDAH	-2.42770866123767	81.468109359337	-2.68215679993662	0.0138682511412404	0.605367720936007	-3.00891015039366	Down
RELB	-2.20657955944544	81.55124183824	-2.68059728190381	0.0139163186702358	0.605367720936007	-3.01103220957181	Down
ITPKC	2.05904039565146	76.2948054809417	2.68042940324758	0.0139215024124653	0.605367720936007	-3.0112606212422	Up
NDUFB5	-2.6176887624501	107.918999555987	-2.67964746765345	0.0139456710099962	0.605367720936007	-3.0123244443154	Down
BTK	-2.65871946354612	106.265412722102	-2.67886781723345	0.0139698084602402	0.605367720936007	-3.01338506041093	Down
ATP5PO	-2.27087998742944	123.758609814697	-2.67771470302923	0.0140055805009528	0.605367720936007	-3.01495354725588	Down
ZNF160	2.34044185028884	111.553157568586	2.67161364679195	0.0141962933664803	0.605367720936007	-3.02324873262497	Up
CCDC6	-3.02457562915345	64.2295643745639	-2.65965556737737	0.0145772294095642	0.605367720936007	-3.03948966061437	Down
ASGR2	2.86482255641333	79.8707708850309	2.65902099738586	0.0145977115426254	0.605367720936007	-3.04035084599767	Up
ROGDI	1.13249538815235	83.8096875107217	2.65879499512409	0.0146050128182781	0.605367720936007	-3.04065754124207	Up
PPP5C	1.57743408785777	79.245313706981	2.65872270173616	0.0146073490710287	0.605367720936007	-3.04075564483324	Up
ZC3H7B	2.36989645128025	89.2355330161737	2.65672102717838	0.0146721760142659	0.605367720936007	-3.04347161254665	Up
SP2	-2.38928444732966	87.4696650378094	-2.65585981878896	0.0147001508858201	0.605367720936007	-3.04463993594402	Down
USP19	1.68867165320881	75.9889652720337	2.65539417510179	0.0147152974802502	0.605367720936007	-3.04527158101445	Up
BTNL2	1.8190362983229	66.0622425997587	2.65341976016984	0.0147796856167938	0.605367720936007	-3.04794946987026	Up
EIF2B3	-1.7329175316258	77.2155212431304	-2.6525775393955	0.0148072323051003	0.605367720936007	-3.04909157108241	Down
YTHDC2	-2.94698312135485	81.59357150353	-2.649876549798	0.0148959013044606	0.605367720936007	-3.05275346980343	Down
KIFC3	2.09648904499632	83.3626637043394	2.64816447599347	0.0149523650015757	0.605367720936007	-3.0550739985857	Up
SLC2A1	-1.57679941411767	105.848431652891	-2.64799820548827	0.014957859298203	0.605367720936007	-3.05529933373684	Down
TPSD1	1.3315112109475	74.7614338148888	2.64484965110544	0.01506226132571	0.605367720936007	-3.05956547402492	Up
CCNG1	-2.53554007530234	108.923147344796	-2.64427651569912	0.0150813395519571	0.605367720936007	-3.06034186439835	Down
ADORA3	1.71434937840087	71.7008600646071	2.64279857796971	0.0151306415684492	0.605367720936007	-3.06234367603082	Up
MRPL2	1.53770138871472	84.3069772944977	2.64112046212494	0.0151868055117671	0.605367720936007	-3.06461617100358	Up
HSF2	-1.66876102394226	63.203835882682	-2.63745622737179	0.0153101257488324	0.605367720936007	-3.06957658643133	Down
NUBPL	-1.44040384714098	60.185902393079	-2.63736675273717	0.0153131488029001	0.605367720936007	-3.06969768294625	Down
NOCT	1.40350495716019	76.8936081101647	2.63667031295176	0.0153366984593553	0.605367720936007	-3.07064020964008	Up
TFAP4	2.05520367260483	87.6735073328307	2.63439028344352	0.0154140352235831	0.605367720936007	-3.07372530449905	Up
TPCN1	3.17493591760096	102.657342382124	2.63344045472318	0.0154463609810631	0.605367720936007	-3.07501024834869	Up
FSTL3	1.13227590100787	77.0033568483414	2.63033467726696	0.015552507245187	0.605367720936007	-3.07921070792459	Up
CACNA1H	-1.46927920594868	72.8966080285027	-2.62976939209785	0.0155719008030906	0.605367720936007	-3.07997505761641	Down
ELK1	1.85187139113704	93.8391248519012	2.62335461593727	0.0157935783406093	0.605367720936007	-3.08864489821685	Up
GNG7	-2.94295138962671	98.9886151294212	-2.61944116631112	0.0159302729272492	0.605367720936007	-3.09393055914534	Down
TEX28	-1.32102784972164	65.1758651641882	-2.61859566854944	0.0159599516695658	0.605367720936007	-3.09507216867706	Down
ZKSCAN5	-1.49212755776421	73.0776027466869	-2.61854210343755	0.0159618336696832	0.605367720936007	-3.09514448922059	Down
PUM1	-2.00111623960133	117.87874827845	-2.61623728393025	0.0160430112709074	0.605367720936007	-3.09825584513663	Down
TMEM268	-1.6437816924814	74.8953869571214	-2.61564048029828	0.0160640944363305	0.605367720936007	-3.09906133819263	Down
ACP6	1.87116218058924	86.1178127656404	2.6122850728777	0.0161831166034099	0.605367720936007	-3.10358888522781	Up
SUMO1	-2.97060321882087	104.130184524018	-2.61196837694756	0.0161943931252635	0.605367720936007	-3.10401610889571	Down
BCAP29	-1.62716637459328	60.4588586468044	-2.61090956506081	0.0162321477188672	0.605367720936007	-3.10544431947798	Down
OGG1	-2.30332977918211	80.9089054081917	-2.6099154093444	0.0162676722184047	0.605367720936007	-3.1067851349088	Down
KCNJ2	1.89359592194344	64.005304172663	2.60923029338978	0.0162921962631268	0.605367720936007	-3.10770904659081	Up
STAP1	-2.80535352976504	121.523712080317	-2.60895632957046	0.0163020126589759	0.605367720936007	-3.10807847647893	Down
PDZK1	1.06075955563858	54.5783773037603	2.60871156436093	0.016310787546468	0.605367720936007	-3.10840852180638	Up
EIF5A2	-1.04224748077972	62.5047901009913	-2.60550753168335	0.016426063428645	0.605367720936007	-3.11272790249927	Down
FAM193B	2.70327528772144	94.9605177045956	2.60382516915533	0.0164868985351711	0.605367720936007	-3.11499517115768	Up
ARF4	-3.45854642112262	107.877482745392	-2.60220827149373	0.0165455660602855	0.605367720936007	-3.11717373510528	Down
ACAA1	1.7813027755809	101.363042172998	2.60190362181828	0.0165566419306017	0.605367720936007	-3.11758415906461	Up
MED18	-1.98416440746492	75.4563322257097	-2.60152943940089	0.0165702552813439	0.605367720936007	-3.11808823461039	Down
SETDB1	1.39690636142417	86.2046101096263	2.60097132736003	0.0165905798454048	0.605367720936007	-3.11884004188983	Up
MLH1	-2.77149328395282	100.199677061123	-2.59992764188191	0.016628650288561	0.605367720936007	-3.12024579202988	Down
BZW2	-2.70710075650794	100.822381490499	-2.59947847745812	0.016645059700041	0.605367720936007	-3.12085071535662	Down
MCOLN1	2.12413128159059	79.6260196009239	2.59871657925029	0.0166729291005178	0.605367720936007	-3.12187673716798	Up
KLRC3	0.965703499749921	54.9804178805015	2.59827098206683	0.0166892488847741	0.605367720936007	-3.12247675866775	Up
KCNG1	3.89185263949098	81.4304267354236	2.59798644811072	0.0166996776613039	0.605367720936007	-3.12285988070814	Up
GARS	-3.54624214191468	103.753711232	-2.59653783276479	0.0167528675759752	0.605367720936007	-3.12481019859598	Down
NLK	-1.78525977788607	66.4610715906924	-2.59542742663496	0.016793746996628	0.605367720936007	-3.12630491632514	Down
EMC6	-1.8493354993352	75.3838388222205	-2.59535424083772	0.0167964446111317	0.605367720936007	-3.12640342385153	Down
AQP8	1.44671799827476	64.6533515482995	2.59526231920031	0.0167998334022481	0.605367720936007	-3.12652714829523	Up
EFCC1	2.07704154928065	74.5212997465358	2.59313539608846	0.0168784244491518	0.605367720936007	-3.12938950876692	Up
SLC26A1	1.41820386078651	67.4356898031326	2.59136082686571	0.0169442601183201	0.605367720936007	-3.13177704824205	Up
EIF4E2	-1.6871915799635	81.4042505275498	-2.58912699380649	0.0170274773829377	0.605367720936007	-3.13478167059809	Down
TRIM13	-3.03446819730554	96.1647954168413	-2.58398836362949	0.0172203674336405	0.605367720936007	-3.14168991519635	Down
MIIP	2.04974358219449	100.572453548486	2.58236835272569	0.0172816025088365	0.605367720936007	-3.14386680645827	Up
STAT5B	2.11576573857012	93.1665703708455	2.58122626157625	0.0173248954625993	0.605367720936007	-3.14540120039006	Up
LY96	-5.91749070064225	80.289302367799	-2.58040579142452	0.0173560596595907	0.605367720936007	-3.14650334868033	Down
FDFT1	2.11646921085801	117.811230668967	2.57878936320074	0.017417611085884	0.605367720936007	-3.14867435182079	Up
PARN	-1.8551056495911	93.9623048822927	-2.57845050692712	0.0174305402414655	0.605367720936007	-3.14912940350523	Down
GBE1	-2.08799131490123	82.9009865226782	-2.5782796144395	0.0174370641098376	0.605367720936007	-3.14935888771794	Down
IDO1	-2.36980246118468	79.3633686479538	-2.57782481059055	0.0174544375453907	0.605367720936007	-3.14996959784046	Down
FURIN	1.37650979614661	94.500601951517	2.5763908424715	0.0175093213670824	0.605367720936007	-3.15189487610389	Up
UBE2O	-2.33135895380467	81.8213477555001	-2.57631963665402	0.0175120509228765	0.605367720936007	-3.15199046865208	Down
SPDYE2	1.6910037165642	76.4871687254588	2.57491853997406	0.0175658409494934	0.605367720936007	-3.15387122330635	Up
PSEN1	-2.22591159470042	85.6507991538096	-2.57456859425442	0.0175793000332635	0.605367720936007	-3.15434091375418	Down
GMDS	1.21971470836138	67.6309767164852	2.57275227614913	0.0176493121638353	0.605367720936007	-3.15677837249099	Up
CREM	-2.03795016589679	75.6829447683238	-2.57165929409179	0.017691568491348	0.605367720936007	-3.15824483186446	Down
CHRM5	1.90535214834028	77.3039975356061	2.57046736501132	0.0177377584842906	0.605367720936007	-3.15984379291075	Up
TRIM16	1.31960142093203	68.4253453602643	2.57038908742048	0.0177407958778212	0.605367720936007	-3.15994879216563	Up
TNRC6B	2.46020467472535	81.3429376618651	2.57036579293892	0.0177416998643049	0.605367720936007	-3.1599800384743	Up
PDCD2	-1.9298544012474	73.8443892210817	-2.56809716434421	0.017829945682513	0.605367720936007	-3.16302259821555	Down
VRTN	1.84638995233944	83.1236621231224	2.56329248632822	0.018018201000598	0.605367720936007	-3.16946315388183	Up
NPIPB15	2.537252417395	89.7191172175673	2.56285685878434	0.0180353614910581	0.605367720936007	-3.17004688554567	Up
C2orf68	2.43328227959026	85.0593509183635	2.56274823944674	0.0180396426734192	0.605367720936007	-3.17019242753006	Up
DUS2	1.69592205552475	106.626810373736	2.56114266462561	0.0181030369631044	0.605367720936007	-3.17234351856474	Up
HOOK1	1.06569135366615	59.7176290987692	2.56059745792515	0.0181246113048945	0.605367720936007	-3.17307385501395	Up
CNGB1	1.70657910297936	73.1135309622701	2.55832443368158	0.0182148170812107	0.605367720936007	-3.17611809299069	Up
SEC14L3	1.0004587946257	60.1833394505088	2.55778635401465	0.0182362325000883	0.605367720936007	-3.17683859289238	Up
TDP2	-2.38447527145664	108.938294040449	-2.55701332036971	0.0182670403445209	0.605367720936007	-3.17787360398785	Down
CLPS	-1.46165473754353	69.0377878143344	-2.55632372889718	0.0182945639269436	0.605367720936007	-3.17879679805271	Down
ITSN1	1.72193213650591	83.0824371539948	2.55556125221879	0.0183250418262155	0.605367720936007	-3.17981746130062	Up
ATP8B1	4.36650698811626	84.1358386128904	2.55027236544628	0.0185377641719885	0.605367720936007	-3.18689416742024	Up
MED28	-2.6568139526287	92.7852908248527	-2.55026881608369	0.0185379077035014	0.605367720936007	-3.1868989147722	Down
LRP3	1.54140468455843	73.3035458995227	2.54987841758922	0.0185537012589266	0.605367720936007	-3.18742106662157	Up
CYLC2	1.16937301386324	58.5747943238528	2.54729092715499	0.0186586972201605	0.605367720936007	-3.19088104786193	Up
KIAA1614	1.95689471763727	82.4584474836254	2.54610604858487	0.0187069631813634	0.605367720936007	-3.19246502860023	Up
THOC1	-1.53584538106657	97.1862133360544	-2.54467666624126	0.018765344650009	0.605367720936007	-3.19437550567402	Down
PAPD7	2.6514906085584	91.9573122076788	2.54368709739782	0.0188058623780295	0.605367720936007	-3.19569790565495	Up
GK	1.72605785463551	80.0659855724366	2.5436118884795	0.0188089451427146	0.605367720936007	-3.195798402495	Up
IFNA21	1.39763006619611	68.558938503078	2.54156626717593	0.0188929755719335	0.605367720936007	-3.1985314108766	Up
IGF2-AS	1.40847410256227	76.7556532382305	2.54134212820387	0.0189022041384871	0.605367720936007	-3.19883081718671	Up
GGA1	1.97974083303615	107.829471840308	2.53998683066197	0.0189580963642971	0.605367720936007	-3.20064102288947	Up
TRIM27	2.06841152424673	99.3984370323276	2.53921700397813	0.018989912759505	0.605367720936007	-3.20166908295135	Up
CLASP1	-2.07732383972248	82.9502317596291	-2.53842833451121	0.0190225597578303	0.605367720936007	-3.20272218582704	Down
RNFT2	-2.04814455333516	71.4127714856981	-2.53688004752953	0.0190868040536733	0.605367720936007	-3.20478924310875	Down
DNAH6	2.09099715377708	79.3942636840327	2.53357338575696	0.0192246907384262	0.605367720936007	-3.20920225572125	Up
CERS6	2.72233522779725	89.8450435018201	2.53346997216483	0.0192290180496671	0.605367720936007	-3.2093402348558	Up
B9D2	1.95890255371378	74.7080730575768	2.53188414509572	0.0192954908015903	0.605367720936007	-3.21145585258635	Up
UBE2K	-1.91477420765719	76.7943626468833	-2.53169999425401	0.0193032237318719	0.605367720936007	-3.21170149197248	Down
TRAF3IP1	-1.22951868951537	63.3204555114489	-2.53020327371231	0.0193661822409163	0.605367720936007	-3.21369772265973	Down
RHPN1-AS1	1.92003899922166	82.2117496423012	2.52666613309646	0.01951573402901	0.605367720936007	-3.21841356575307	Up
CELF1	1.96591815100739	111.126795195356	2.52644598467738	0.0195250776217762	0.605367720936007	-3.21870699312351	Up
ARHGDIG	-1.48950481819946	72.737425799099	-2.52288086053059	0.019676973297401	0.605367720936007	-3.22345746120793	Down
MAST3	2.76310344892282	91.1177515654739	2.52252041284925	0.0196923918981676	0.605367720936007	-3.22393761000299	Up
TPGS2	-2.57608093872261	79.1959370792304	-2.5220264143648	0.0197135416571679	0.605367720936007	-3.22459561815551	Down
MTMR12	1.61701690355422	65.7001780561341	2.52185985628896	0.0197206773635328	0.605367720936007	-3.22481746320157	Up
WWP2	2.58751520403369	83.2885436471759	2.52160729373893	0.0197315022952659	0.605367720936007	-3.2251538502541	Up
GNPDA1	1.96733698432756	67.6365318385159	2.52054557482137	0.0197770687987154	0.605367720936007	-3.22656780924057	Up
CCNF	2.08523208507522	83.3541080861792	2.51858058069956	0.0198616614568801	0.605367720936007	-3.22918411917007	Up
TLR7	-3.21452332156005	87.2743904975917	-2.51846498450732	0.0198666483744211	0.605367720936007	-3.229338006577	Down
NOSIP	1.9869993757073	98.7305958583057	2.51465370227872	0.0200317273836406	0.605367720936007	-3.23441026352831	Up
TNFSF9	1.42438660110123	65.1065946272103	2.5135360415624	0.0200803794934305	0.605367720936007	-3.23589714816893	Up
ATP6V0A4	1.22063972625906	61.2012745342809	2.51326214184499	0.0200923192686391	0.605367720936007	-3.23626149314352	Up
SULT1A1	3.40229394203261	85.5591389908272	2.51013547976533	0.0202290870009635	0.605367720936007	-3.24041953904982	Up
CCDC91	-3.10890536146293	76.7073351747624	-2.50729326702361	0.0203541665547678	0.605367720936007	-3.24419757605074	Down
ATG4A	-1.65302257757955	77.5018975752669	-2.50652227405604	0.0203882206356306	0.605367720936007	-3.24522214069692	Down
CFDP1	-2.05766661310525	79.727610590044	-2.50630636334558	0.0203977667567753	0.605367720936007	-3.24550904041081	Down
TMCO3	-1.98101128844405	66.2421994193757	-2.50580378367665	0.0204200036264593	0.605367720936007	-3.24617682560836	Down
BRF1	1.47341443312629	83.1309767583881	2.50372087711859	0.0205124043971879	0.605367720936007	-3.24894386268392	Up
MRPL13	-2.36620303492916	73.3620851088791	-2.50171402063298	0.0206018007209542	0.605367720936007	-3.25160902762348	Down
PPP1R13B	1.73193262633677	70.78389701829	2.49955221123301	0.0206985064496445	0.605367720936007	-3.25447904610847	Up
RBBP4	-3.71340103937466	103.200071990315	-2.49781250217569	0.0207766376708261	0.605367720936007	-3.25678798303258	Down
TPM2	-1.78894307399521	64.5969843031451	-2.49765398066265	0.0207837706230588	0.605367720936007	-3.25699834120063	Down
RPL30	-1.14964857535026	162.203167091989	-2.49574609546557	0.0208697987629773	0.605367720936007	-3.25952969773721	Down
RPRD2	1.8796148923396	91.1942560262301	2.49486132946991	0.0209098063079905	0.605367720936007	-3.26070333703813	Up
ATXN3	-1.44711631499336	63.0487383559892	-2.49379493602894	0.0209581218532777	0.605367720936007	-3.26211768832674	Down
NXT2	-2.51047158919415	76.0298223653214	-2.49369917670206	0.0209624655565134	0.605367720936007	-3.26224468177751	Down
INTS12	-2.28807527847069	88.9933567584878	-2.49260049449664	0.0210123626261491	0.605367720936007	-3.26370158801509	Down
SC5D	-1.79154250829734	77.9527734014906	-2.49241522438863	0.021020787651481	0.605367720936007	-3.26394724044108	Down
CHRNA1	1.08937922708024	75.9704025569194	2.49104732494456	0.0210830895214595	0.605367720936007	-3.26576073733433	Up
CLDN3	1.45807145488273	78.6955640275321	2.49062175084716	0.021102507683458	0.605367720936007	-3.26632486383467	Up
DGKA	3.57683258479766	102.497997504195	2.48992295016307	0.0211344288713291	0.605367720936007	-3.26725108807704	Up
ZMYM4	-1.83084639984752	91.372609032863	-2.48980392907554	0.0211398702379326	0.605367720936007	-3.26740883421015	Down
KIF18A	-0.886511436299834	57.5820650668308	-2.48737851427204	0.0212510396432612	0.605367720936007	-3.27062274296299	Down
KIF25-AS1	-1.44898701658796	69.2847514747084	-2.48719994920336	0.0212592457270222	0.605367720936007	-3.27085931018606	Down
ZMPSTE24	-2.59518301940111	93.2150806815194	-2.48659958011991	0.0212868577927141	0.605367720936007	-3.27165464426069	Down
CALD1	1.75676425552012	76.9238414247229	2.486050773276	0.0213121276793995	0.605367720936007	-3.27238160545584	Up
LOX	1.79627965336444	69.4563301201271	2.48558027601945	0.0213338140635142	0.605367720936007	-3.27300478571958	Up
DNTTIP2	-2.76251966273935	99.9565789147619	-2.48548231582648	0.0213383318794529	0.605367720936007	-3.27313452952551	Down
C2orf42	-2.4291567890658	83.4382339286917	-2.48547881744754	0.0213384932373283	0.605367720936007	-3.27313916293148	Down
GNE	-1.94457403396697	75.2448594929268	-2.48477630016171	0.0213709189421299	0.605367720936007	-3.27406955536054	Down
WDCP	-1.63734963946737	70.1355883797475	-2.484768925667	0.0213712595662354	0.605367720936007	-3.27407932136522	Down
DDX11	2.70175983121594	105.422152765512	2.48472952687642	0.0213730794618331	0.605367720936007	-3.27413149678313	Up
MAP3K12	-2.57807290107053	87.5196661161946	-2.48470480602969	0.0213742214326115	0.605367720936007	-3.27416423418237	Down
FRYL	-1.68004942045997	98.7801810711919	-2.48462434156367	0.021377938854244	0.605367720936007	-3.27427079102304	Down
CDC5L	-2.36760848834703	99.3212617310875	-2.48396449375412	0.0214084462763572	0.605367720936007	-3.27514455758076	Down
PSORS1C2	2.02616468883761	75.8323508791389	2.48368708863242	0.0214212839507621	0.605367720936007	-3.27551186841258	Up
C12orf29	-2.1913603607111	66.1006709888459	-2.48368682214621	0.0214212962865849	0.605367720936007	-3.27551222125793	Down
KLK10	1.36035328507002	79.1512667144018	2.48286706147722	0.021459274920016	0.605367720936007	-3.27659756769723	Up
NEU1	-1.88388023901294	79.4485086128483	-2.48243607786434	0.0214792671029187	0.605367720936007	-3.27716812437195	Down
GNL3L	1.43052716237385	72.4230216461841	2.48207140055365	0.0214961970765927	0.605367720936007	-3.27765087097462	Up
ADCY9	-1.75425782602687	78.6411502535988	-2.48119772116153	0.021536807859755	0.605367720936007	-3.27880730180818	Down
RNGTT	-5.57838945325418	105.81150282201	-2.48060801532803	0.0215642592725147	0.605367720936007	-3.27958776466808	Down
GNA15	1.25034454521183	59.6138424755603	2.48020531167986	0.0215830242830126	0.605367720936007	-3.28012069192369	Up
LGMN	-1.86892133566856	67.0049468004327	-2.47805986013799	0.0216832539632369	0.605367720936007	-3.2829593461685	Down
SLC1A6	1.92079748456725	70.1951448126416	2.47657656635401	0.0217528029264841	0.605367720936007	-3.28492132618136	Up
UBL4A	2.00817853078051	91.6912955927255	2.47627802925124	0.0217668259029552	0.605367720936007	-3.28531615017976	Up
GPSM2	-1.50339959723595	65.4361758882044	-2.47495793496423	0.0218289348339858	0.605367720936007	-3.28706178590406	Down
TNFRSF10B	2.60585392165909	87.3860051369721	2.47348172396414	0.0218985844685148	0.605367720936007	-3.28901342385675	Up
DCAF1	1.05088640156987	70.5179624467499	2.47270272505373	0.0219354221108962	0.605367720936007	-3.2900431188923	Up
NRG1	1.98604830331686	72.8445806987411	2.47161371006933	0.0219870167167271	0.605367720936007	-3.29148238151161	Up
UMPS	-1.7488516471612	83.4224323321485	-2.47107707601022	0.0220124825628469	0.605367720936007	-3.29219151384751	Down
TRAPPC13	-1.13103133006096	61.3597969269592	-2.47001776741724	0.0220628324879343	0.605367720936007	-3.29359115077529	Down
TJP1	1.12816855011285	62.7235389285079	2.469375702673	0.0220934026246628	0.605367720936007	-3.29443937718153	Up
KCNC1	1.28481963724067	70.9797213303324	2.46856556928701	0.0221320311876555	0.605367720936007	-3.29550951147346	Up
TSNAX	-2.2430738302056	91.6786341388995	-2.46774023506715	0.0221714492383412	0.605367720936007	-3.2965995801618	Down
NMD3	-3.11732496204898	75.8498900623232	-2.46722058750125	0.0221963011982047	0.605367720936007	-3.29728583493722	Down
MLYCD	1.52584908573492	86.9449315817728	2.46662568607648	0.0222247839991246	0.605367720936007	-3.29807139983446	Up
NAB1	-1.74170103106989	65.0904555202776	-2.4654510226596	0.0222811247440905	0.605367720936007	-3.29962231429977	Down
ZNF280B	-1.57807407228186	64.0986543696725	-2.46535902172017	0.0222855430256242	0.605367720936007	-3.29974377108321	Down
DOK3	-1.72004776454546	85.8921171951201	-2.46394523717439	0.0223535417352018	0.605367720936007	-3.30160997593927	Down
SPN	1.56255147665449	87.7127262710719	2.45870160804225	0.0226074348224077	0.605367720936007	-3.30852782536567	Up
CANT1	-1.78735251914692	93.568525142677	-2.45761341964534	0.0226604594073649	0.605367720936007	-3.30996271017568	Down
MPPE1	1.67452786907839	97.8287201558498	2.45701040307669	0.0226898926530927	0.605367720936007	-3.3107577366444	Up
VWA1	2.02730829304679	76.4547667212304	2.45657132329766	0.0227113465229675	0.605367720936007	-3.31133657646415	Up
PPP2R5A	-2.10527533752541	99.5394661857545	-2.45549230816754	0.0227641484858596	0.605367720936007	-3.31275886591997	Down
SRI	-1.46638051706813	108.470509783351	-2.45438229525874	0.0228185865209291	0.605367720936007	-3.31422174959485	Down
LPCAT4	2.25190719199594	75.6344086796417	2.45404974926327	0.0228349190414693	0.605367720936007	-3.31465995887259	Up
CNN1	-1.83290403117981	66.3917142033271	-2.45266475883612	0.0229030579137567	0.605367720936007	-3.31648475656859	Down
RAD51C	-1.79469790779824	86.833084567957	-2.45236524396441	0.0229178183266949	0.605367720936007	-3.31687932795	Down
CD151	-2.00231256008516	74.2946627724946	-2.45224302633239	0.0229238438841786	0.605367720936007	-3.31704032793353	Down
XRCC5	-1.3838829397273	115.093366437659	-2.45121918282947	0.0229743791986934	0.605367720936007	-3.31838893100883	Down
NUPR1	1.56638385498634	69.0710993512736	2.4511910440589	0.0229757695465453	0.605367720936007	-3.31842599205399	Up
ZFP36	2.30415806085465	120.816646875993	2.45107679647091	0.022981415369393	0.605367720936007	-3.31857646361807	Up
TGFB3	1.81801310001468	83.3737244491283	2.44971758330721	0.0230486832781699	0.605367720936007	-3.32036641669953	Up
HIST1H2BN	-1.96909827278569	68.0776350979376	-2.44968243074238	0.023050425417271	0.605367720936007	-3.32041270386634	Down
CHTOP	-1.67055304851155	107.198289647365	-2.44936614660554	0.0230661057704886	0.605367720936007	-3.3208291590338	Down
EGFL7	2.12131156062937	73.8166433921545	2.4491666891162	0.0230759993336064	0.605367720936007	-3.32109177582899	Up
PYGB	-1.87987975011239	91.168935185006	-2.44842797491661	0.0231126756925528	0.605367720936007	-3.32206433171876	Down
ABCC1	1.41831512095752	96.9693956967902	2.44825619692778	0.0231212120490132	0.605367720936007	-3.32229046922239	Up
RDX	-1.52953510322411	66.8675073380093	-2.44815386008986	0.0231262989820514	0.605367720936007	-3.32242518768609	Down
ANKRD46	-2.35859559794571	72.5220569394246	-2.44775798233361	0.0231459869736055	0.605367720936007	-3.32294630815781	Down
STK32B	1.11016527280664	71.6469149032319	2.44615013478745	0.0232261095749244	0.605367720936007	-3.32506247089658	Up
MDC1	2.01000564868031	81.2454459949762	2.44607155723913	0.0232300318704326	0.605367720936007	-3.32516587584103	Up
LMBR1L	2.14581103895637	91.2512481772483	2.44583043833483	0.0232420714637679	0.605367720936007	-3.32548317027215	Up
PAGE1	1.20974388407137	65.556172293275	2.44581179648812	0.023243002533465	0.605367720936007	-3.3255077010127	Up
KCTD2	1.24155328882469	79.1775094990822	2.444603064831	0.0233034468883286	0.605367720936007	-3.32709810291994	Up
CDH7	-1.83435370786421	73.8968200703267	-2.44335457004998	0.0233660330664489	0.605367720936007	-3.32874048447356	Down
REST	2.38278532679428	94.0830124251954	2.44249625504094	0.0234091504067606	0.605367720936007	-3.32986938854756	Up
ASMTL	-2.27274812622797	89.8654172398942	-2.44096722350306	0.0234861443915729	0.605367720936007	-3.33188005201479	Down
PSMD1	-1.82144305461681	102.201659201835	-2.44084397072152	0.0234923609939354	0.605367720936007	-3.33204210577759	Down
ATG5	-2.79972538922536	93.968283180063	-2.44058841648195	0.0235052554676645	0.605367720936007	-3.33237809982726	Down
DOK1	1.75666342724735	92.0515686784338	2.44051832407795	0.0235087932622008	0.605367720936007	-3.33247025240852	Up
BRD9	1.62670630949277	99.9516751022098	2.43968589868012	0.0235508463712496	0.605367720936007	-3.33356458351392	Up
RBCK1	-2.03467416426618	103.022238891987	-2.43913466309962	0.0235787325824929	0.605367720936007	-3.33428916935098	Down
PTGDS	1.86009273326489	88.1045996041489	2.43631676363909	0.0237217660343993	0.605367720936007	-3.3379921727471	Up
MRPS30	-2.47077266750436	93.7110530382794	-2.4362509575178	0.0237251158936904	0.605367720936007	-3.33807862744908	Down
MKKS	-1.47826951388919	77.3175356707731	-2.43481338531007	0.023798405243989	0.605367720936007	-3.3399670382389	Down
LYRM2	-1.82253343234648	67.3225290224837	-2.43477560153433	0.023800334345085	0.605367720936007	-3.34001666519467	Down
MTUS1	1.44804925320967	64.7976947531681	2.43463935476569	0.0238072918121828	0.605367720936007	-3.3401956153399	Up
SNW1	-2.6957741675333	103.236897091461	-2.43313125396794	0.0238844295722115	0.605367720936007	-3.34217611765982	Down
YWHAH	-2.2626772469997	78.7755281932794	-2.43268999224235	0.0239070435080066	0.605367720936007	-3.34275550503376	Down
C11orf71	-2.49103724108627	69.2842091547383	-2.43229842787052	0.0239271271891894	0.605367720936007	-3.34326960201134	Down
CDRT1	-1.46117385742647	67.5278062911948	-2.43213027223998	0.0239357568485867	0.605367720936007	-3.34349036818406	Down
IFNG	1.22279993763469	67.9126438485109	2.43109998435277	0.0239886938354694	0.605367720936007	-3.34484286176335	Up
RPAIN	0.958517912467613	66.1107031638894	2.43023268828105	0.0240333404493735	0.605367720936007	-3.3459812056396	Up
CLDND1	-3.8553338252628	73.9794986438052	-2.4298928609254	0.0240508550938693	0.605367720936007	-3.34642718989307	Down
BCAR3	-0.985840344098058	60.2456832108344	-2.42846007670994	0.0241248309727748	0.605367720936007	-3.34830726827612	Down
SCN11A	-0.854188804913051	56.9962615213165	-2.42831859626827	0.0241321471797886	0.605367720936007	-3.34849289174645	Down
GMEB2	1.63355939307621	92.5011534660179	2.42631298431048	0.0242360828129813	0.605367720936007	-3.35112378498171	Up
VDAC1	-3.26588892663169	95.7899313958422	-2.41915783393807	0.0246102751634439	0.605367720936007	-3.36050224688357	Down
EDN2	1.46857308541043	72.4909871080178	2.41853425303201	0.0246431392274956	0.605367720936007	-3.3613190411511	Up
USP49	1.61344958854463	59.2726491388999	2.4157458076498	0.0247905950586635	0.605367720936007	-3.36497038647608	Up
NUDC	1.58744476193499	103.488681552183	2.41553334193855	0.0248018639540077	0.605367720936007	-3.36524852802855	Up
BCAS2	-2.49992024961843	96.6099453473832	-2.41498510010566	0.0248309639156795	0.605367720936007	-3.36596619063161	Down
SLC30A5	1.50291959953068	83.240864050483	2.41492493603339	0.0248341592738862	0.605367720936007	-3.36604494275359	Up
ZBTB10	-1.13338445546103	56.0185471050361	-2.41258552491863	0.0249587032602052	0.605367720936007	-3.36910648563437	Down
ARL6IP1	-2.39146318986197	109.758033846736	-2.41243519015558	0.0249667264554691	0.605367720936007	-3.36930318294834	Down
ME2	-1.91588055379867	103.702358074993	-2.41218699412107	0.0249799776296194	0.605367720936007	-3.36962791014255	Down
ZNF292	-2.71935383483127	102.913208225081	-2.41108530918576	0.0250388752976206	0.605367720936007	-3.37106912837211	Down
FBXO41	1.5469247233767	79.4963510013044	2.41107860136621	0.0250392343014263	0.605367720936007	-3.3710779026504	Up
SLC7A10	1.25417264567687	66.2498798378917	2.41025016407063	0.0250836091398331	0.605367720936007	-3.37216147465512	Up
WNT5B	1.31478533051587	66.0687238270311	2.4099847932583	0.0250978390101195	0.605367720936007	-3.37250853858966	Up
RHBG	-2.01657120048807	75.1007279253047	-2.40851865970951	0.0251765918854666	0.605367720936007	-3.3744257218015	Down
SETD2	-2.53866262568201	88.3734215998539	-2.40807482990697	0.0252004771909885	0.605367720936007	-3.37500599618587	Down
DUSP11	-2.44631424900588	96.4761555508581	-2.40732287676999	0.0252409925238811	0.605367720936007	-3.37598901507816	Down
METTL18	-3.91760684299838	89.8797490249685	-2.40721273684032	0.0252469319449306	0.605367720936007	-3.37613298865998	Down
HAUS2	2.01250311234274	115.656320044831	2.40700939232892	0.0252579009331637	0.605367720936007	-3.37639879077753	Up
ZNF174	-1.70636055706892	74.5903433622438	-2.4050417327733	0.0253642705725132	0.605367720936007	-3.37897032630102	Down
FTCD	1.82605290641136	79.9817540148445	2.40406671884595	0.0254171325146042	0.605367720936007	-3.38024424045805	Up
ASIC1	1.29402845260482	83.197921091931	2.4034189146	0.0254523106927715	0.605367720936007	-3.38109051367195	Up
REG1B	1.3785270948772	65.2496923494033	2.40335599938212	0.0254557296256298	0.605367720936007	-3.38117269915258	Up
NEDD9	-3.04674547829728	83.9398651942704	-2.40218149163251	0.0255196327951894	0.605367720936007	-3.38270677742389	Down
CCL13	1.86732091432305	74.7912188500745	2.40107276103319	0.0255800934911603	0.605367720936007	-3.38415464700155	Up
NECAB3	-1.41937029239695	80.1539557434046	-2.40038625354115	0.0256175962462577	0.605367720936007	-3.38505100032256	Down
WDR91	1.52566565481527	78.8479745213314	2.40000118253522	0.0256386543239174	0.605367720936007	-3.38555372854924	Up
FOXD2	0.964905922771685	62.42527822053	2.39998206257101	0.0256397003402705	0.605367720936007	-3.38557868965756	Up
PRKAB1	-2.22751087344672	82.3762704714082	-2.3987565734623	0.0257068270193178	0.605367720936007	-3.38717838760442	Down
OR7A17	1.46081071915256	65.034966097801	2.39800150222419	0.0257482673785988	0.605367720936007	-3.38816384895304	Up
COMMD9	-2.00742130393299	86.5310843577162	-2.39706573142249	0.0257997108824403	0.605367720936007	-3.38938496082399	Down
ARMCX5	-1.78574231818789	70.789905008113	-2.39596455315196	0.0258603694922436	0.605367720936007	-3.39082165504311	Down
COPZ2	-2.13628396811443	85.9645032174164	-2.39586603346823	0.0258658028995724	0.605367720936007	-3.39095017867766	Down
PIGA	-1.18822802501344	57.6441228464654	-2.39476142571493	0.0259267949626773	0.605367720936007	-3.39239103665418	Down
PF4V1	-1.74997117399469	54.7395800315558	-2.39163384930465	0.0261002104510894	0.605367720936007	-3.39646911644344	Down
ZNF500	2.1475758874612	80.0169477527915	2.39133244633719	0.0261169790232724	0.605367720936007	-3.39686199751746	Up
TOGARAM1	-2.0224391966167	66.7042948533671	-2.38927243338128	0.0262318552617873	0.605367720936007	-3.39954666743165	Down
ZNF750	-0.784042249934345	52.9741260474168	-2.38878292696951	0.0262592211831653	0.605367720936007	-3.40018445959419	Down
PCBD1	1.46040193397963	74.3877066430029	2.3864855686667	0.0263880086684218	0.605367720936007	-3.40317699863453	Up
SSTR2	1.09147904483622	61.0276555466018	2.38643597280472	0.0263907953949852	0.605367720936007	-3.40324158844735	Up
EMC8	-2.60733379777049	85.4772813048611	-2.38627352894828	0.0263999248095646	0.605367720936007	-3.40345313868021	Down
BORA	-2.09753384986861	71.5403851648504	-2.3858741284291	0.0264223837181899	0.605367720936007	-3.40397325043172	Down
COL11A2	1.33574378657416	86.22105660623	2.38566248005565	0.0264342921989894	0.605367720936007	-3.4042488502018	Up
IQCB1	-1.7004678611615	98.8438371177225	-2.38478725031982	0.0264835901033548	0.605367720936007	-3.40538842553494	Down
ZAP70	2.62926755182649	68.5215520642444	2.38353370333617	0.0265543451609825	0.605367720936007	-3.40702026488695	Up
AFTPH	-1.87024090084682	115.370639496306	-2.38318063913374	0.0265743050179954	0.605367720936007	-3.40747980863524	Down
CDKL5	-1.67771555406685	71.4023815520626	-2.38315705545512	0.0265756387737556	0.605367720936007	-3.40751050378815	Down
SNX6	-2.08220882448786	94.745131084645	-2.38119557529338	0.0266867857027938	0.605367720936007	-3.41006299024113	Down
PRSS22	-1.33669088618262	74.6822535568616	-2.38062976583425	0.0267189270128425	0.605367720936007	-3.41079911153356	Down
BCL2L11	1.12869348160586	63.3261026612375	2.37972563485452	0.0267703613064295	0.605367720936007	-3.41197523272272	Up
C11orf58	-2.15626074321413	120.592509610337	-2.37918158081679	0.0268013556225407	0.605367720936007	-3.41268286090814	Down
RIPOR1	1.63336525413791	113.070166466364	2.37760007366224	0.0268916413492639	0.605367720936007	-3.41473945951137	Up
CCNC	-3.49288629912611	112.348528266173	-2.3772913426072	0.0269092990921816	0.605367720936007	-3.41514086497387	Down
ZCCHC24	1.23551240298237	67.9215227540612	2.37691835091874	0.0269306464958239	0.605367720936007	-3.41562579032688	Up
PMPCA	-1.60112758405525	93.019650917178	-2.37683319617519	0.0269355223456075	0.605367720936007	-3.41573649508288	Down
TMEM248	-2.17364273089234	97.7073091449029	-2.37659183294004	0.0269493469263694	0.605367720936007	-3.4160502680352	Down
CDK19	1.68245894702633	93.4784779289984	2.37518955348671	0.0270297952604944	0.605367720936007	-3.41787295977686	Up
TBL1XR1	-3.24776634637389	71.4474939412388	-2.37488329124104	0.0270473949456737	0.605367720936007	-3.41827097871003	Down
HPS6	1.88354138559932	89.0958277433037	2.37348533871468	0.02712786439738	0.605367720936007	-3.42008747446835	Up
TP53I3	1.30942127004276	78.8807474041952	2.37215675644346	0.0272045457854291	0.605367720936007	-3.42181339578595	Up
FHOD3	1.37944331320464	63.1069392472449	2.37162423672066	0.0272353372738753	0.605367720936007	-3.4225050570244	Up
NDN	1.48830832181598	72.1305823651835	2.37120898531421	0.0272593703933704	0.605367720936007	-3.42304435740094	Up
ALB	0.910341786333987	59.9964750250599	2.37098017325526	0.027272621510308	0.605367720936007	-3.42334150525363	Up
ST8SIA1	0.884456442289014	54.8635796098692	2.37087643133025	0.027278631443299	0.605367720936007	-3.423476226037	Up
RPS6KB1	-1.72434132790831	78.6888417742096	-2.36993100452503	0.0273334579363253	0.605367720936007	-3.42470385165197	Down
ZNF592	2.56419687427109	90.5009479948952	2.36965818582886	0.0273492979590577	0.605367720936007	-3.42505806347349	Up
CADPS2	1.30108730756959	63.7399803729582	2.36898054655822	0.0273886788242402	0.605367720936007	-3.42593779295089	Up
CYP20A1	-1.88269837679215	74.8288724504625	-2.36848749094241	0.0274173655745754	0.605367720936007	-3.42657782132543	Down
GCFC2	-1.56345976247042	73.0272664171476	-2.36828332019748	0.0274292526758226	0.605367720936007	-3.4268428352348	Down
POLE	1.5955980706901	89.7515312397733	2.36689807425983	0.0275100294378671	0.605367720936007	-3.42864062035818	Up
GNRH2	1.20676443600165	76.2455244187915	2.36657699396845	0.0275287836893089	0.605367720936007	-3.42905725511864	Up
IMMT	-1.8743916483988	93.5513855953418	-2.36530265164193	0.0276033343611304	0.605367720936007	-3.4307105994927	Down
FASN	1.71808546481061	76.0859112284452	2.36498528921816	0.0276219294570922	0.605367720936007	-3.43112228746046	Up
IL7	-3.22353125806153	77.4850075918197	-2.36353987722458	0.0277067663822469	0.605367720936007	-3.432996991655	Down
PLEKHO2	-2.18796140364381	92.0209549893762	-2.36325679487909	0.02772340975753	0.605367720936007	-3.43336409102262	Down
HS6ST1	1.19692630897845	79.6155566812339	2.36321624497997	0.0277257945801514	0.605367720936007	-3.43341667427769	Up
SSTR5	0.885080208756676	62.3361148123835	2.36223592548531	0.0277835068681844	0.605367720936007	-3.43468778618081	Up
IGF1R	2.80136699232332	72.0733231070687	2.36093096189674	0.0278605033855196	0.605367720936007	-3.43637947878506	Up
VCL	2.35319705959216	95.4167314720614	2.36030555850207	0.0278974737441216	0.605367720936007	-3.43719007497415	Up
ITGA1	-0.806821202300966	52.8823089483221	-2.36015953744023	0.0279061122150293	0.605367720936007	-3.43737932168213	Down
EIPR1	-1.42365865223287	80.2015897702985	-2.35905642226324	0.0279714513380343	0.605367720936007	-3.43880881673542	Down
NPHS1	1.30496817998753	62.6290384774393	2.35762249626365	0.0280565960049141	0.605367720936007	-3.44066655600864	Up
RAD50	-1.05067225795594	67.1764489037477	-2.3573030728397	0.0280755955110882	0.605367720936007	-3.4410803202689	Down
CXorf57	-2.68968012594581	71.0956674143562	-2.35727236696362	0.0280774225415236	0.605367720936007	-3.4411200937274	Down
SLC17A1	2.17534068040069	69.2575191127158	2.35588799553284	0.0281599081388739	0.605367720936007	-3.4429130365953	Up
EIF6	-2.07903228797896	101.355821235668	-2.3558476812301	0.0281623135515662	0.605367720936007	-3.44296524188394	Down
SULT1A2	1.76825402568141	80.0139858715121	2.35372917066987	0.02828898478526	0.607038543757059	-3.44570806148453	Up
TMEM260	-2.89372066340562	89.7042303566	-2.35252511508461	0.0283612125246141	0.607537338415869	-3.44726645226488	Down
TDP1	-1.54609684047217	91.2859701093111	-2.34992154720542	0.0285179750256522	0.608855247231524	-3.4506349913958	Down
EMC3	-3.75075332933214	90.1759480902078	-2.34940410263063	0.0285492257662597	0.608855247231524	-3.45130427082474	Down
FXR1	-2.89039507984711	105.10946268722	-2.34905150390365	0.0285705388402216	0.608855247231524	-3.45176029550746	Down
NUDT3	-1.60981675698083	106.666468551106	-2.34732616034173	0.0286750402052111	0.608855247231524	-3.45399128258438	Down
UBFD1	-1.18462111363463	61.7453538715561	-2.34683182173108	0.0287050464347685	0.608855247231524	-3.45463036059543	Down
ABCD3	-2.85692895260061	75.1328762134302	-2.34614098727076	0.0287470284286961	0.608855247231524	-3.45552336599677	Down
PAK2	-1.67341606207039	101.257317911071	-2.34582317389494	0.0287663609511951	0.608855247231524	-3.4559341469729	Down
CCT6B	-1.14503920204885	61.0927192062584	-2.34267696248632	0.0289583922154823	0.611534561583296	-3.45999934551504	Down
PCBP3	1.74265957093428	76.2577811874204	2.34203504949582	0.0289977167208633	0.611534561583296	-3.46082845510823	Up
PIMREG	1.19474142657994	71.5266256396629	2.34133163118547	0.0290408656593212	0.611534561583296	-3.46173688872226	Up
HDAC4	-1.12896441672054	60.1665555237196	-2.33853646770788	0.0292129115200469	0.613169587463773	-3.46534550087139	Down
CLEC11A	1.4710719257625	69.4626703572285	2.33846399132427	0.0292173850029098	0.613169587463773	-3.46543904342223	Up
TAS2R16	1.38003243180486	64.4286818273467	2.33581953669838	0.0293810419233681	0.615562606377592	-3.46885124418245	Up
MAP3K10	1.66464617970409	97.300534458994	2.3347973635567	0.0294445270217869	0.615852392329212	-3.47016970884363	Up
DECR1	-1.73298709081122	100.103298202237	-2.33390571829103	0.0295000084809497	0.615974082810133	-3.47131959640667	Down
TMEM92-AS1	2.0156361669749	76.2372748038066	2.3312461990824	0.0296660661209882	0.618400366552297	-3.47474819196732	Up
LAMTOR3	-3.53749604065854	84.5376586845822	-2.33007787758083	0.0297392867455147	0.61888653272587	-3.47625380484818	Down
CUTC	-1.86121106178517	77.950466099823	-2.32693197713805	0.0299372736930189	0.620262592089427	-3.48030620768096	Down
EPO	1.57909428315092	67.2781914134534	2.32692480703128	0.0299377263259621	0.620262592089427	-3.48031544102509	Up
MRPL3	-2.1914174464296	110.697512599302	-2.32630673038204	0.0299767678243042	0.620262592089427	-3.48111132374602	Down
SLC28A1	2.08778318295008	74.421931590323	2.3248635445473	0.0300681108307417	0.620262592089427	-3.48296930372419	Up
EDN3	1.05068407992137	62.9903837759132	2.32377077578794	0.030137445401322	0.620262592089427	-3.4843758002689	Up
FAM3A	1.35627118337729	76.7417999569456	2.32353457739038	0.0301524511712602	0.620262592089427	-3.48467977010217	Up
ZNF335	1.99032421562332	97.0585574895842	2.32348701089115	0.0301554739200133	0.620262592089427	-3.48474098294932	Up
SLC7A5	1.76395255111008	74.0736977184724	2.3206634499823	0.0303354055951435	0.621847977144048	-3.48837356540445	Up
SETD1A	2.06356962226364	69.4711755932499	2.32060146557278	0.0303393666167844	0.621847977144048	-3.48845328717495	Up
TXNRD2	1.60172371233136	79.5914584551314	2.31967173863733	0.0303988365700132	0.621847977144048	-3.48964894592713	Up
SSH3	1.16664271408439	87.9225821245931	2.31765376967526	0.0305282851085127	0.621847977144048	-3.49224336086106	Up
AGO3	-1.74982484160196	65.7223155035087	-2.31712515055836	0.0305622786534163	0.621847977144048	-3.49292281169553	Down
LIMD1	-2.92435396462952	79.1263763282162	-2.31558543787574	0.0306614904065679	0.621847977144048	-3.49490144603968	Down
SEC23B	-2.67230933722421	83.3000255811875	-2.31527960976299	0.0306812317431287	0.621847977144048	-3.49529438354414	Down
PRRG4	1.34785452320072	65.6237122688675	2.31488107848275	0.0307069746521793	0.621847977144048	-3.49580639304075	Up
C8orf33	-1.1795777511498	62.6717334543618	-2.31449898900976	0.0307316741633836	0.621847977144048	-3.49629724087959	Down
TMEM39A	-1.46681740462174	76.198414558304	-2.31394885529506	0.0307672686970839	0.621847977144048	-3.49700389955588	Down
SSR4	-3.66449774798411	123.715394699183	-2.31368958690597	0.0307840569190071	0.621847977144048	-3.49733690852348	Down
ZFAND1	-2.84833951696677	90.30385357348	-2.31233673109177	0.0308717941723098	0.621963668626944	-3.49907426104755	Down
CTDSP2	2.2878036997235	113.908128559332	2.31145852507506	0.0309288718046484	0.621963668626944	-3.5002018114731	Up
NCBP1	-1.36456736725553	65.7105190441476	-2.31058449785153	0.0309857741644704	0.621963668626944	-3.50132379981419	Down
CBR1	1.87166823302425	68.4686594744709	2.31011184506604	0.0310165856669031	0.621963668626944	-3.50193046210605	Up
BRD3OS	-2.54184857616309	73.7145633278254	-2.30974505931159	0.0310405152688929	0.621963668626944	-3.5024012016507	Down
LUZP1	1.06722905784926	96.8866792316593	2.30851277047181	0.0311210358202953	0.621971960575516	-3.50398248988847	Up
SRCAP	2.02618279630761	77.0355469209343	2.30815885694453	0.0311441967983271	0.621971960575516	-3.50443656373856	Up
ROR1	1.58103486136206	70.8293407019105	2.30648266164783	0.031254106534102	0.621971960575516	-3.50658669645449	Up
PLA2G2D	1.34961377622778	80.1184965326848	2.30499103011346	0.0313522138884338	0.621971960575516	-3.50849947027394	Up
TMEM267	-1.77941370645742	72.9116129197988	-2.30481430011501	0.0313638564782529	0.621971960575516	-3.50872605949374	Down
TSPAN31	-1.99326945509763	95.7272533290989	-2.30466823209759	0.0313734821216815	0.621971960575516	-3.50891333024488	Down
MUC13	1.30494289281854	63.1143479286025	2.30365747491977	0.0314401637820346	0.621971960575516	-3.5102090494771	Up
KCNAB1	1.68431912228333	78.9750181863115	2.3036269173229	0.0314421817539056	0.621971960575516	-3.51024821803338	Up
OAZ3	1.38360400211206	62.4583696369541	2.30286930627711	0.0314922511683806	0.621971960575516	-3.51121924221689	Up
BRDT	-1.05649651284131	58.3960670977584	-2.30167973524096	0.0315710160160505	0.62253626652953	-3.5127436056855	Down
CXADR	1.1724963136475	65.7265185971805	2.30044274297667	0.0316531126575017	0.623164375065069	-3.51432834678109	Up
NFU1	-2.7016156730723	83.7885006536199	-2.29774659921055	0.031832730080583	0.625212022478863	-3.51778106297226	Down
CDH11	-1.22251953653111	71.8036575674508	-2.29736934299593	0.0318579374511523	0.625212022478863	-3.51826403102834	Down
ARL2BP	-1.3505263051244	100.296762906031	-2.29661184046087	0.0319086073452533	0.625217151505809	-3.51923368295599	Down
NFS1	-1.62494019996146	71.0595008048766	-2.29380592511612	0.03209694242751	0.625356532713563	-3.5228241285333	Down
TUBA1C	1.77441636235983	131.659578405528	2.29358129509496	0.0321120637901028	0.625356532713563	-3.52311147574893	Up
SUGCT	1.23552906131148	63.6266989786283	2.29340537829325	0.0321239105029013	0.625356532713563	-3.5233364996783	Up
ANKRD53	1.0677193768496	62.3911467875397	2.29302345536675	0.0321496440357819	0.625356532713563	-3.52382500837371	Up
TRPV4	1.24329296178814	77.5842018435068	2.29141168238224	0.0322584520246232	0.625356532713563	-3.52588616823476	Up
GLI1	1.86303635542663	75.4241549286022	2.29064311862792	0.0323104553427032	0.625356532713563	-3.52686877918128	Up
PPP3R1	1.09762979481619	68.0785875355826	2.29043471567606	0.0323245697620842	0.625356532713563	-3.52713519620286	Up
RNF14	-1.91280443859939	75.2395903820059	-2.28817766504992	0.0324777949629922	0.625356532713563	-3.5300198203905	Down
TMEM9B	-2.07959139051695	104.325612997107	-2.28766726010241	0.032512537270059	0.625356532713563	-3.53067195762438	Down
LINC02249	-1.3834339253511	65.7412192759837	-2.28750898829155	0.0325233174592975	0.625356532713563	-3.53087416534784	Down
RPAP3	-3.52870608986198	86.7019541797409	-2.2870558165936	0.0325542019713842	0.625356532713563	-3.5314531000004	Down
PPP1R8	-1.53726435985038	103.299578081549	-2.28582249902564	0.032638391211174	0.625356532713563	-3.53302841005979	Down
BRD7P3	1.3251737158775	63.3176139687742	2.28449054313105	0.032729538026343	0.625356532713563	-3.53472925912297	Up
ATP6V0C	2.71397274856551	112.693812657396	2.28359160732938	0.03279118481812	0.625356532713563	-3.53587689543405	Up
STX8	-2.58246052483892	87.529315332165	-2.28349253819345	0.0327979852450139	0.625356532713563	-3.53600336005671	Down
CPEB1	1.73523044134637	69.0183951017163	2.28258619601799	0.032860259582172	0.625356532713563	-3.5371602114472	Up
CTNNBIP1	1.34838609926631	92.7657339668384	2.28205419321829	0.0328968637253436	0.625356532713563	-3.53783915623704	Up
DNAH7	-1.4266212380643	70.8180297071934	-2.28186383429511	0.0329099703407555	0.625356532713563	-3.53808207507513	Down
HMBS	1.30593938471651	80.8048630142435	2.28110152890329	0.0329625046787784	0.625356532713563	-3.5390547639437	Up
PIGC	-1.35211225262294	97.7934378492801	-2.28108383168898	0.0329637251965226	0.625356532713563	-3.53907734346039	Down
MAPK9	-1.95426993530955	78.8055998371803	-2.28071208929289	0.0329893726066628	0.625356532713563	-3.53955162282688	Down
LRRC40	-2.46926935515164	87.73168967425	-2.28019677035017	0.0330249559725376	0.625356532713563	-3.54020902048584	Down
SLIT1	-1.25399305714754	75.4200537000937	-2.27889048579926	0.0331153141391389	0.626111648273993	-3.54187514492302	Down
TBL2	-1.8854298436036	85.3661420460799	-2.27793082728627	0.0331818398776435	0.626153974840235	-3.54309886966346	Down
TGDS	-3.06557821400702	82.9937262871733	-2.27740244312308	0.0332185209582258	0.626153974840235	-3.54377254297309	Down
POP7	1.33868995357174	84.6005698007698	2.27615281672116	0.0333054195043152	0.626839329456786	-3.54536548155742	Up
BORCS8	1.38815471902474	73.116707709973	2.27311516886808	0.0335175258203515	0.629875564772453	-3.54923592981938	Up
CLIC4	-3.14745837360016	108.287570163339	-2.27214529109219	0.0335855085871522	0.630198279888728	-3.55047118920564	Down
GPR87	0.852962968784688	57.7962286318923	2.27077382157925	0.0336818562178172	0.631051454183666	-3.55221749520787	Up
DPEP3	-1.96296682175635	72.9450408099072	-2.26889268707732	0.0338144203431772	0.631407241571144	-3.55461194194146	Down
SMG7	-1.88113712526322	79.8028199213914	-2.26875713296886	0.0338239913167406	0.631407241571144	-3.55478444849076	Down
CHST11	-2.1601481456639	78.0224390485418	-2.26833844564798	0.0338535689466105	0.631407241571144	-3.55531723998838	Down
TOR1AIP1	-3.24476415765298	106.950595198248	-2.26492070771541	0.0340958979404375	0.634019970728285	-3.55966464350326	Down
STAU1	2.0783524428614	106.505781627465	2.2642097136728	0.0341465089225859	0.634019970728285	-3.56056864066038	Up
TSKU	1.45024247725004	74.4473119304962	2.2642027070783	0.0341470080179388	0.634019970728285	-3.56057754855302	Up
DAPP1	1.98890642556104	110.374259184528	2.26226679933286	0.0342851631518241	0.63511742739485	-3.56303827280634	Up
SSBP2	-3.28379448321752	89.967167609543	-2.26012587725622	0.0344385446658911	0.63511742739485	-3.56575840879183	Down
FOXG1	1.48210097712521	71.0475088875163	2.25867913033395	0.0345425488503849	0.63511742739485	-3.56759586088936	Up
ANKZF1	2.35538967749605	95.2959989281674	2.2580304747934	0.0345892728476897	0.63511742739485	-3.5684195063209	Up
SFN	1.70054638297442	110.05666059078	2.25800630087308	0.034591015262233	0.63511742739485	-3.56845019950746	Up
EXD2	-1.57785660194702	85.7210470736421	-2.2579319803265	0.0345963726622299	0.63511742739485	-3.56854456195763	Down
KLK12	1.62107430504798	84.8428434946743	2.25739723204253	0.0346349424044703	0.63511742739485	-3.56922347068615	Up
TNS1	1.55105709087876	73.7406915286567	2.25716155202491	0.0346519537630362	0.63511742739485	-3.56952266195613	Up
DPF3	-1.63366123509249	76.9842390257567	-2.25695352339649	0.0346669755983482	0.63511742739485	-3.56978673776153	Down
ZNF75D	-1.11039522858754	70.1100060673659	-2.2550779414535	0.0348026813968606	0.635784978713009	-3.57216710793633	Down
SLC17A5	1.42920737856193	80.4440785542144	2.25503306828973	0.0348059340922465	0.635784978713009	-3.57222404638269	Up
ALDH4A1	1.24145568481325	71.2574349078484	2.25169108367131	0.0350489655534431	0.639282823175522	-3.57646306320528	Up
CD72	-2.93046847288993	116.274068192194	-2.25062900976129	0.0351265246371929	0.639575271325893	-3.577809572282	Down
CBX5	-1.99252389830018	95.7926307383757	-2.24982731793337	0.0351851729371247	0.639575271325893	-3.57882576148728	Down
CDH18	1.29378449678269	68.3932517532258	2.24935595371839	0.0352196976792376	0.639575271325893	-3.57942315975126	Up
NPVF	1.16410052477788	61.4886248515379	2.24829866253127	0.0352972509018415	0.640046495519796	-3.58076292934813	Up
RTN2	0.844429760575323	68.8034279132125	2.24562316758605	0.0354941985674045	0.640616542601336	-3.58415186960551	Up
HIPK2	-1.37309698292727	72.455968871425	-2.24516722451476	0.0355278612854936	0.640616542601336	-3.58472919773224	Down
SMARCE1	-1.94091521873229	117.183843714006	-2.24410042021928	0.0356067384984269	0.640616542601336	-3.58607979204683	Down
KRT31	1.29945650740513	64.1729583552978	2.24346909570294	0.0356534926090601	0.640616542601336	-3.58687891301143	Up
KCNK7	1.24968826791964	65.793397771773	2.24314445901205	0.0356775561172031	0.640616542601336	-3.58728979039342	Up
ORC4	-1.92910273289596	94.242078058818	-2.24209956051113	0.0357551093963946	0.640616542601336	-3.5886120717589	Down
STARD5	1.39244285515755	75.0553662602902	2.24071304522263	0.0358582555385889	0.640616542601336	-3.59036619116317	Up
MSR1	1.44412101368383	63.5035430600148	2.23984670611715	0.0359228424474123	0.640616542601336	-3.59146195117445	Up
SZRD1	1.49097472334762	99.2011657156929	2.23792954622411	0.0360661475517363	0.640616542601336	-3.59388606767006	Up
RPS24	-0.960009267096666	157.770406492965	-2.23704231908112	0.0361326431233229	0.640616542601336	-3.59500756022774	Down
USP13	-1.35680728622431	76.8347962103462	-2.23640326395047	0.0361806081273819	0.640616542601336	-3.59581521748997	Down
SLITRK3	0.974009822855315	63.6316940289894	2.23540303032503	0.0362557985091594	0.640616542601336	-3.59707911528849	Up
CLCF1	1.84625556826288	83.7864976557826	2.23523100324504	0.0362687446388036	0.640616542601336	-3.59729646111797	Up
KIF13B	1.41649018425181	86.6377913638395	2.23469128865624	0.036309388983633	0.640616542601336	-3.59797830448379	Up
MUS81	1.65827292658253	97.24024807623	2.2343176635125	0.036337549964393	0.640616542601336	-3.59845027282298	Up
SNAPC1	-2.19399129608527	66.5092576712508	-2.23376266711305	0.0363794181183766	0.640616542601336	-3.59915128003868	Down
WDR70	-1.40956807082179	86.5399991369297	-2.2335056740228	0.0363988202311451	0.640616542601336	-3.59947585490322	Down
BBS4	-1.35570998511153	67.9969950004668	-2.23309152258852	0.036430107146288	0.640616542601336	-3.59999887749901	Down
CHMP7	3.05767639203623	99.7645828382361	2.23264083221191	0.0364641822720361	0.640616542601336	-3.60056798998214	Up
OGFOD2	1.2176429668537	90.6726712240276	2.23231038889024	0.0364891844191612	0.640616542601336	-3.60098522364911	Up
PYROXD1	-3.00297461029334	90.6953344962983	-2.23192226330239	0.0365185709285144	0.640616542601336	-3.60147525082295	Down
GTF2H1	-1.60150389322514	83.6330212115442	-2.23121994620272	0.0365718010187793	0.640616542601336	-3.60236185297592	Down
NDP	0.75321681256424	57.7802602951526	2.23118873145978	0.036574168492504	0.640616542601336	-3.60240125513953	Up
EIF3J	-2.47282554816029	88.1564773603762	-2.23081924665316	0.0366022025956187	0.640616542601336	-3.60286763269075	Down
CCL11	0.930112902101854	63.5794999369904	2.23032055486214	0.0366400711788233	0.640616542601336	-3.60349703964931	Up
RAI1	1.24803459113444	73.5887579830305	2.22990582632409	0.0366715911672135	0.640616542601336	-3.60402042228654	Up
TMEM176A	3.37363893090877	86.011693137945	2.22782768099672	0.0368299062418634	0.641748630414162	-3.60664229298645	Up
SUPV3L1	-2.19385945388397	76.2860997929468	-2.2276970392776	0.0368398794529455	0.641748630414162	-3.60680707536412	Down
NARFL	0.975464609830922	84.0361116215581	2.226402922871	0.0369388056848482	0.64256943465522	-3.60843912531104	Up
HOXB1	-1.56460046634662	79.2770204168064	-2.22479765339085	0.0370618541081398	0.642941511085451	-3.61046292683025	Down
MSLN	0.985138677297158	56.2680842807356	2.2247713940353	0.0370638700657984	0.642941511085451	-3.61049602660819	Up
LILRA5	1.79647085815049	70.4318385814434	2.22376381175034	0.0371412987725409	0.643319887724992	-3.61176593227044	Up
PPP1R7	-2.33270202981655	86.7823875938172	-2.22313859097779	0.0371894186486188	0.643319887724992	-3.61255378525605	Down
IGLC1	-2.70499538041736	157.101347592415	-2.22159121112319	0.0373087567024068	0.644485389108568	-3.61450319563837	Down
PTER	-3.92910084711204	81.4016746824532	-2.22071615693928	0.0373763976659726	0.644692533132888	-3.61560530212061	Down
ATP1A3	1.30059822756495	65.3969641419776	2.21901269814498	0.0375083943771509	0.644692533132888	-3.61775014126542	Up
CSTF2T	-1.16494878333609	82.5818261520321	-2.21853497424304	0.037545488210977	0.644692533132888	-3.61835150018128	Down
MUL1	-1.2807923863942	90.3507878036101	-2.21802791909846	0.0375848961048952	0.644692533132888	-3.61898971065538	Down
LINC01278	1.75369039016992	72.5630745530158	2.21785129154364	0.0375986322990277	0.644692533132888	-3.6192120077653	Up
INSL3	1.37931131537039	73.2151352478787	2.21660578118773	0.0376956246794118	0.644692533132888	-3.62077931171469	Up
RNF34	-3.27735380055759	99.2782096566851	-2.21568954318237	0.0377671209424925	0.644692533132888	-3.62193199097255	Down
GRTP1	1.16349560975385	64.1168921257525	2.21512989492706	0.0378108524141358	0.644692533132888	-3.62263594302582	Up
UNC5B	1.20905060183017	98.1178237043052	2.21500743766498	0.0378204274969589	0.644692533132888	-3.62278996371335	Up
COPZ1	-1.04927887345555	106.61200188091	-2.214750362746	0.0378405356865873	0.644692533132888	-3.62311328598517	Down
IKBKG	1.50507083485373	100.72171397374	2.21313681636303	0.0379669685611685	0.645959274436451	-3.62514220928375	Up
CLNS1A	-2.99897167988054	110.060122779004	-2.21172985638119	0.0380775278773833	0.646150232880166	-3.62691076028186	Down
NKIRAS2	1.54481524803388	85.3408116034735	2.20958990794124	0.0382462479277281	0.646150232880166	-3.6295995981046	Up
RNASEH1	-2.30745529232995	91.1202934582476	-2.20776542012172	0.0383906334733824	0.646150232880166	-3.63189102892133	Down
IGLV1-44	-4.50811714231833	117.577376661564	-2.20728557744913	0.0384286894022264	0.646150232880166	-3.63249352024547	Down
GCG	-0.816281351240143	58.9348697154109	-2.20704019962799	0.0384481633860769	0.646150232880166	-3.63280159163579	Down
GPR27	-2.29645268081187	80.5268810094765	-2.20663245239109	0.0384805434070116	0.646150232880166	-3.633313479429	Down
ELOVL2	1.23200304803122	64.9423071117097	2.20619226135351	0.0385155277217083	0.646150232880166	-3.63386604391437	Up
ANGPT4	-1.80488781439452	82.0671158359907	-2.2057252728762	0.0385526734218476	0.646150232880166	-3.63445218613679	Down
MT1X	1.80941035521006	98.3774545720339	2.20564061108169	0.0385594111725748	0.646150232880166	-3.63455844299694	Up
ACSL4	-1.23559081204131	62.6123848529162	-2.20466104262519	0.0386374474449885	0.646150232880166	-3.63578772504417	Down
LINC00115	-0.748319846472796	56.5749832723746	-2.2041606691789	0.0386773646057555	0.646150232880166	-3.63641554856538	Down
MYL1	0.995473997835589	65.8997121233371	2.20369185047982	0.0387147985508834	0.646150232880166	-3.63700371486165	Up
MCTS1	-2.82082755641375	97.6971391951862	-2.20348126240161	0.0387316241877154	0.646150232880166	-3.63726789200691	Down
MTF2	-2.45245491425388	103.959388774575	-2.2031250337623	0.0387601014146223	0.646150232880166	-3.63771474238222	Down
MIA	1.44866690223441	70.8283701995603	2.20200729086337	0.0388495784930055	0.646150232880166	-3.63911659359092	Up
LRIT1	1.08519714881792	62.2897785589559	2.20106600621576	0.03892507556409	0.646150232880166	-3.64029685576477	Up
COMP	0.93261316435656	62.9249889316426	2.1995745042877	0.039044976982383	0.646150232880166	-3.64216650471293	Up
DRAP1	2.76184397370936	82.479764604171	2.19829655039182	0.0391479785232281	0.646150232880166	-3.64376795397739	Up
CEBPE	1.06653344442904	70.9720609732399	2.19789248792288	0.0391805968648505	0.646150232880166	-3.64427420094643	Up
URB1	-1.14818645904249	71.4715638633297	-2.19760225212582	0.0392040416902175	0.646150232880166	-3.64463780621539	Down
CDC42EP1	1.26790785478957	73.2370295072691	2.19731329056549	0.0392273962606657	0.646150232880166	-3.64499979097019	Up
NPTX1	0.96795342774486	63.750651270106	2.19673680698406	0.0392740268648308	0.646150232880166	-3.64572188510903	Up
MKS1	1.7176421154404	78.8073426298527	2.19624297024313	0.0393140124173807	0.646150232880166	-3.64634038077158	Up
HAGH	1.77685967042576	88.8304486846442	2.1959641214634	0.0393366069247459	0.646150232880166	-3.64668958804505	Up
IRF5	2.85116833682106	98.8328150542898	2.19556769341558	0.0393687489525388	0.646150232880166	-3.64718600321541	Up
STAU2	-1.61914355510314	67.5139307185795	-2.19519482079694	0.0393990029231917	0.646150232880166	-3.64765288031415	Down
PDGFRL	1.29571313412669	67.0385775903501	2.19427164446163	0.0394739981825402	0.646150232880166	-3.6488086244043	Up
RAB11B	1.96509926894277	80.5195364499819	2.19394529139899	0.0395005408768421	0.646150232880166	-3.64921713369977	Up
CD320	2.09507824534627	88.405575806993	2.19335799670779	0.0395483471555025	0.646150232880166	-3.64995219641982	Up
GLS2	1.3970668236288	67.6013013630836	2.19240643248521	0.0396259169553252	0.646150232880166	-3.65114296951153	Up
MAT1A	1.32294704066997	86.3950205176703	2.19030545736424	0.0397976747128239	0.646150232880166	-3.65377116721841	Up
OR1F2P	1.34981101950467	67.821525069746	2.18988541096324	0.039832095178741	0.646150232880166	-3.65429646697443	Up
AAGAB	-1.52683510237848	77.9090740548809	-2.18828305253801	0.0399636481543523	0.646150232880166	-3.65629986573842	Down
SAP30	2.04904152445226	71.3436389428507	2.18686030853355	0.0400807856528804	0.646150232880166	-3.6580780690529	Up
TAT	-0.785281750301976	63.6040499216431	-2.18634394601445	0.0401233759628057	0.646150232880166	-3.65872329391767	Down
AKAP13	-2.95737023030183	103.033162269265	-2.1857482886034	0.040172557700206	0.646150232880166	-3.65946750567139	Down
EMX1	1.51469388016089	77.3123648701203	2.18564833541997	0.0401808159145196	0.646150232880166	-3.65959237658874	Up
GUCY1A2	1.03301312526062	63.8886549711911	2.18488889514833	0.040243611888704	0.646150232880166	-3.66054104546937	Up
HLCS	-1.24729273154333	75.8083352837524	-2.18485666078768	0.0402462792284057	0.646150232880166	-3.66058130788939	Down
MAP4K1	2.60100453388353	97.07565361398	2.18467612447774	0.0402612212764931	0.646150232880166	-3.6608068016675	Up
TUBA8	1.39375501582713	76.213697578305	2.18462571870692	0.0402653939988853	0.646150232880166	-3.66086975787017	Up
PSORS1C1	1.13753839051217	62.0832053905684	2.18394412689233	0.0403218565484582	0.646150232880166	-3.66172098491665	Up
DSCAM	-1.24109157551395	76.39305512338	-2.18359520050164	0.0403507891704127	0.646150232880166	-3.66215669985399	Down
PI3	-1.13831917513103	65.1278977753605	-2.1828961706063	0.0404088087562614	0.646150232880166	-3.66302949242276	Down
HLA-DRA	-1.04346295681148	157.619057407684	-2.18279116168235	0.0404175310558905	0.646150232880166	-3.66316059177739	Down
TRAF2	1.3530183389217	80.7702541559921	2.18241814162682	0.0404485288471577	0.646150232880166	-3.66362626597389	Up
FAU	-1.02337464837916	149.678699431133	-2.18211920159326	0.0404733862068495	0.646150232880166	-3.66399943004742	Down
VASH2	-1.22214591419257	61.2476332148724	-2.18205394707045	0.0404788140730379	0.646150232880166	-3.66408088318134	Down
WNT7A	1.12517366493778	73.4689238380733	2.17929153656758	0.0407091983681064	0.647912783473187	-3.66752788153406	Up
HGD	1.80243158839535	75.701188320425	2.17888711801523	0.0407430264931559	0.647912783473187	-3.66803233611868	Up
EXOG	-1.29706020377026	78.2790276689119	-2.17881718839701	0.0407488784359376	0.647912783473187	-3.66811955848928	Down
NDUFB2-AS1	-1.19957600720304	64.1363701461906	-2.17666193833858	0.0409296115083539	0.647912783473187	-3.67080707047297	Down
ACSM1	1.23697383617508	65.0802501936053	2.17531752564758	0.0410427182717481	0.647912783473187	-3.67248280729017	Up
TRAPPC10	-2.60143140411809	68.9338741085438	-2.17385828130429	0.0411658069190682	0.647912783473187	-3.67430107202096	Down
LINC00474	1.09833248965507	59.8276983681304	2.17325046066058	0.041217175917674	0.647912783473187	-3.67505825029839	Up
NGF	1.59764681669034	71.1961016453611	2.17150736134946	0.0413648139179466	0.647912783473187	-3.67722906945488	Up
BCAT1	1.35582551625873	72.8314159005775	2.17144012277276	0.0413705185269077	0.647912783473187	-3.67731278895204	Up
PDZD3	-2.01737235651392	77.1201988724892	-2.17140981411162	0.0413730901867932	0.647912783473187	-3.6773505261643	Down
PTPA	1.89710018156023	93.7792949684694	2.17014558747519	0.0414804878314425	0.647912783473187	-3.67892436812	Up
NUDT1	1.71940317397173	78.9657943084614	2.16969831512273	0.0415185446998204	0.647912783473187	-3.67948106623288	Up
BBOX1	0.98111911357077	58.8934543742354	2.1690339054569	0.041575135501621	0.647912783473187	-3.68030791504888	Up
LSM1	-2.49077900895911	100.636874961472	-2.16862494065253	0.0416100036740388	0.647912783473187	-3.68081680106957	Down
ACSS3	1.44596992081718	72.1693201795151	2.16833126066054	0.0416350590689393	0.647912783473187	-3.68118220443514	Up
NRXN1	1.1196411177264	63.8400779957955	2.16787401117048	0.0416740966801113	0.647912783473187	-3.6817510737271	Up
PARL	-1.84035934099064	94.0163022283946	-2.16754732701465	0.0417020076200368	0.647912783473187	-3.68215746716055	Down
CDK2	1.41054833425738	79.5537326902795	2.16649128778825	0.0417923485307752	0.647912783473187	-3.683470957577	Up
SRPRB	-2.50555167345188	93.5224163921849	-2.16642890312983	0.041797690893754	0.647912783473187	-3.68354854058027	Down
MARC1	2.60424037720863	89.9720129925176	2.16636910817906	0.0418028120661142	0.647912783473187	-3.68362290187649	Up
TULP3	1.53158455699337	80.9637462047419	2.16590545499526	0.0418425412182371	0.647912783473187	-3.68419946715856	Up
RBM8A	-3.36083636696719	86.5382451552986	-2.16537473049794	0.0418880595435585	0.647912783473187	-3.68485935889155	Down
KIAA0100	-2.09101453526981	88.3988405649752	-2.1647087810903	0.0419452391277664	0.647912783473187	-3.68568726778098	Down
CCDC15	-1.29120710099927	65.6237069674689	-2.16448432330364	0.0419645274053934	0.647912783473187	-3.68596628412516	Down
GIT1	1.50577733258885	102.359201810245	2.16425762203369	0.0419840166329885	0.647912783473187	-3.68624807403003	Up
LINC00837	0.805159876571274	54.7599534683901	2.16371838143068	0.0420304074545111	0.647912783473187	-3.68691828906683	Up
ELOA	-1.99190001515687	92.4245646142326	-2.16371253795156	0.0420309104228982	0.647912783473187	-3.68692555137505	Down
IFFO1	1.43355000159373	98.2742510467741	2.1630352763601	0.0420892416358179	0.647912783473187	-3.68776718682239	Up
LAMB2	1.1592852229445	63.2865837229142	2.1628623820126	0.0421041444391993	0.647912783473187	-3.68798202132644	Up
HNRNPDL	1.59292679368214	124.980247435295	2.16185590760819	0.0421909935174498	0.648263057446302	-3.68923246585161	Up
TTC33	-2.48241907995002	65.2922095488775	-2.16138782304531	0.0422314400077894	0.648263057446302	-3.6898139113501	Down
ZNF248	-1.12782897969323	77.9406267772326	-2.15877293982765	0.042458035282894	0.650400113017843	-3.69306086245506	Down
TGM5	-2.01013362005999	95.6449604747477	-2.15857149276611	0.0424755374945136	0.650400113017843	-3.69331091822787	Down
SEC62	-1.75726278835745	122.487757469193	-2.15698674621854	0.0426134522636826	0.651707334681202	-3.69527763606485	Down
TRIM17	1.60771518129252	66.683150893127	2.15566486328365	0.04272880111179	0.652666650479718	-3.69691755567848	Up
EIF4EBP1	2.6069129158917	85.4775738562235	2.15316429023117	0.0429477773852777	0.655204530024107	-3.70001831389217	Up
DFFB	2.35417456724745	69.9156977222476	2.1524168092356	0.0430134316183018	0.655399990616458	-3.70094483905834	Up
DERA	-2.5911966976563	78.5659027519175	-2.15143490403183	0.0430998143481195	0.655813712961331	-3.70216168409675	Down
PPP1CB	-2.99690217576507	101.687801633697	-2.14994808303583	0.0432309158266705	0.655813712961331	-3.70400370192749	Down
ZNF646	1.54724645937648	74.9201977946259	2.1494838908098	0.0432719201794334	0.655813712961331	-3.70457865142253	Up
GMPR2	-1.49543053056848	91.9461437733678	-2.14872998585774	0.0433385912826087	0.655813712961331	-3.70551230090729	Down
VPS45	-2.41411769632784	79.9849291461891	-2.14690197593767	0.0435006363405313	0.655813712961331	-3.70777542720597	Down
SDHD	-2.28329984544231	104.258880114494	-2.14679635815295	0.0435100156264453	0.655813712961331	-3.70790615398621	Down
SCNN1B	1.78694121712546	71.9109820204871	2.14674619928427	0.0435144705774383	0.655813712961331	-3.70796823616649	Up
SPDEF	1.87155922046698	104.645599622891	2.14605540161902	0.0435758670249769	0.655813712961331	-3.70882316640982	Up
MED6	-1.91118786396589	94.6751350214266	-2.14598025834236	0.043582550304581	0.655813712961331	-3.70891615490009	Down
ATF6	-1.45816035298922	94.378828594901	-2.14425462418514	0.0437362844584137	0.655813712961331	-3.71105112549273	Down
MOCS2	-1.46520229686064	64.9194648105828	-2.14424663037769	0.0437369977548162	0.655813712961331	-3.71106101340163	Down
PANX1	-1.06354783646304	64.7931679644026	-2.1436672204227	0.0437887271883265	0.655813712961331	-3.71177766057598	Down
DLG4	1.35791731493562	69.7270952287567	2.14363386838409	0.0437917065256635	0.655813712961331	-3.71181890916814	Up
ICAM1	-2.04986494850816	82.4100141623057	-2.14356128135162	0.0437981913584976	0.655813712961331	-3.71190868100951	Down
DBP	1.65743285022184	89.1733867395837	2.1431638242331	0.0438337150725585	0.655813712961331	-3.7124002067659	Up
CHP1	-2.56404469109773	88.4734051877214	-2.14083683318898	0.0440422190878248	0.656133862982697	-3.71527697666218	Down
PIK3C2B	-2.51541811735395	108.581779446501	-2.13932987988572	0.0441777237943683	0.656133862982697	-3.71713908515337	Down
AIDA	-3.18044556692695	105.600813089683	-2.13842087892731	0.0442596429934122	0.656133862982697	-3.71826198225822	Down
INTS3	2.14714696566558	99.2718589336067	2.13728261956085	0.0443624166087479	0.656133862982697	-3.71966772843205	Up
CLIC5	1.2349830114297	75.0611656567276	2.13660340590744	0.0444238456372689	0.656133862982697	-3.72050636612023	Up
TM9SF4	1.63360723961354	92.6850646059842	2.13659308515713	0.0444247796530361	0.656133862982697	-3.72051910825348	Up
INE1	1.30472526320504	79.4543928315589	2.13500892578371	0.0445683548440618	0.656133862982697	-3.72247454551853	Up
STK19	1.47954214541747	90.4641807699681	2.13459231175071	0.0446061828970796	0.656133862982697	-3.72298867331744	Up
CENPC	-1.50463378311056	66.930857192327	-2.13433026941311	0.0446299908880599	0.656133862982697	-3.72331202271214	Down
SNRNP70	2.57820183624099	104.34757486397	2.13410668374983	0.0446503139564411	0.656133862982697	-3.7235879015176	Up
RPL27A	-1.90595816052647	88.5313814132176	-2.13338027725717	0.0447163992183397	0.656133862982697	-3.72448409714297	Down
TIE1	-0.866445205989685	62.0515126584514	-2.13240064019303	0.0448056622436481	0.656133862982697	-3.72569245659989	Down
COQ8A	-2.1464036707353	97.179701446822	-2.13210470236288	0.0448326592894543	0.656133862982697	-3.72605743104497	Down
SUMO4	-1.80538221827484	96.2050657386699	-2.13199663210775	0.0448425217040117	0.656133862982697	-3.72619070530923	Down
PLD3	-1.79955979296683	74.900347726395	-2.13193349607758	0.0448482843601853	0.656133862982697	-3.72626856418437	Down
SARDH	1.16916925158911	70.4438799703353	2.13185684743485	0.0448552812610279	0.656133862982697	-3.72636308506497	Up
CACYBP	-2.64401404936885	110.6320143181	-2.13159973774008	0.0448787588212929	0.656133862982697	-3.72668013208866	Down
DDN	1.50497458819254	82.6549036186414	2.13098326505829	0.0449350962629991	0.656133862982697	-3.72744023390424	Up
GPN2	-1.49987971604922	71.9824848310276	-2.12980958474847	0.0450425317332799	0.656133862982697	-3.72888704143206	Down
PSMC6	-2.70662740409372	103.538693694568	-2.12931696329238	0.0450876940342527	0.656133862982697	-3.72949417451619	Down
ACACB	1.3531045258741	81.5681479311324	2.12843784774192	0.045168390772442	0.656133862982697	-3.73057745788248	Up
DDX17	1.58769909915429	140.711128269033	2.12843548269608	0.0451686080431339	0.656133862982697	-3.73058037187074	Up
ITGB8	1.37517375198802	63.7400691191554	2.12838675186543	0.0451730850295784	0.656133862982697	-3.73064041305825	Up
MRPL40	-1.90588115513638	95.2843750194859	-2.12791620880185	0.045216335263133	0.656133862982697	-3.73122013083142	Down
KRT10	1.35762118263656	107.353889691592	2.12740505233813	0.0452633608725515	0.656133862982697	-3.73184980767904	Up
NFAT5	1.70098921121448	71.8626901891664	2.12740386671926	0.0452634699989833	0.656133862982697	-3.73185126811024	Up
RP2	-1.95980960988273	64.7161484797822	-2.12718687299499	0.0452834464817535	0.656133862982697	-3.7321185510918	Down
CLUH	1.46670957992832	98.7947600421935	2.12559473811697	0.0454302623720623	0.657493050409205	-3.73407922559564	Up
APEX2	-1.46294583662859	74.9074636803091	-2.12454605074521	0.0455271998256882	0.658128041303043	-3.73537023008144	Down
CPSF6	-3.07298087319877	90.9619146105325	-2.12224835131246	0.0457402451509551	0.660438021661579	-3.73819766226632	Down
INSR	-1.62003146218852	66.065338099292	-2.12135633145443	0.0458231964240978	0.660866401451261	-3.73929489568603	Down
CLDN7	1.06441473034123	73.0938399411718	2.1191101405625	0.0460326772441328	0.662514567637923	-3.7420567397417	Up
OSBPL9	-2.77130899648999	103.206352552332	-2.11883982601017	0.0460579450650933	0.662514567637923	-3.74238900412375	Down
ZNF749	0.893409024989367	58.2708501941472	2.11841454193348	0.0460977240886502	0.662514567637923	-3.74291170744702	Up
EFCAB1	1.00995796328594	64.3592906519457	2.11636005910358	0.0462903273473806	0.663909288310645	-3.74543601490477	Up
RHOT2	0.998755159563345	108.06170325656	2.11623765956259	0.046301824912417	0.663909288310645	-3.74558636359502	Up
NPR2	1.24133249156164	72.7301882402046	2.11484299134288	0.0464330146495062	0.664402095889565	-3.74729916540686	Up
TFPT	-1.11136101693563	68.3846413231538	-2.11373149724579	0.0465378074731368	0.664402095889565	-3.74866376436017	Down
TBC1D8B	0.890430999339415	63.9452808935537	2.11371788154202	0.0465390924969879	0.664402095889565	-3.74868047818328	Up
PTPN21	1.3304594253254	72.1734090171127	2.11359647745331	0.0465505517951244	0.664402095889565	-3.74882950401584	Up
ATMIN	-2.08637278182084	92.6721264483959	-2.11283920265734	0.0466220881971046	0.664402095889565	-3.74975896926597	Down
HYMAI	0.966815349417232	62.0610624775753	2.11127718679405	0.0467699580741392	0.664402095889565	-3.75167559238704	Up
NOTCH4	-1.01953562119768	69.8324712508245	-2.11039312753762	0.046853835697868	0.664402095889565	-3.75276001133157	Down
CKMT2	1.04779049906108	69.58505561667	2.11025471457469	0.046866980288273	0.664402095889565	-3.75292977148644	Up
MCFD2	-2.59837025814296	83.5476832216631	-2.11023109069285	0.046869224096949	0.664402095889565	-3.7529587450068	Down
MAP3K9	1.82803988330505	76.0245566486426	2.11020320896732	0.0468718724424228	0.664402095889565	-3.75299294033637	Up
ZKSCAN1	-3.14661198477364	74.6921229227624	-2.10913130064339	0.0469737899660762	0.664714429471418	-3.75430738928541	Down
OR7E156P	1.0253455529682	71.2649892088115	2.10859404664512	0.0470249474156971	0.664714429471418	-3.75496607209241	Up
SPTSSA	-1.69991328069881	67.3287322311263	-2.1082819761285	0.0470546858885677	0.664714429471418	-3.75534863440665	Down
CP	1.24442171563954	59.6075734387399	2.10606937703518	0.0472660199518823	0.665702409603424	-3.75806014705908	Up
GIGYF2	1.09381392733864	98.036824242512	2.10562538303198	0.0473085304423045	0.665702409603424	-3.75860407070929	Up
HPCAL4	1.31673993432196	74.2299869263526	2.10526335996684	0.0473432180609284	0.665702409603424	-3.75904752831157	Up
DNM3	0.910365350122859	57.5520035986441	2.10518625934417	0.0473506084964017	0.665702409603424	-3.75914196684578	Up
KISS1	-0.944219162722355	63.7275541558488	-2.10400784203689	0.0474636944022667	0.665702409603424	-3.7605851463143	Down
PNO1	-1.83913351391422	95.8975910650732	-2.10314632593105	0.0475465229976802	0.665702409603424	-3.76163994747595	Down
PREP	-1.39266994393627	83.6247028567443	-2.10273889527502	0.0475857398547749	0.665702409603424	-3.76213870550595	Down
POMZP3	2.34457377079478	65.934594551677	2.10225472065176	0.0476323815066707	0.665702409603424	-3.76273134187521	Up
POLR2J4	1.00092094907571	74.2476722880634	2.10217158552288	0.0476403942443649	0.665702409603424	-3.76283309296634	Up
NLRP1	2.65227371549315	87.9170522520159	2.10195420818075	0.0476613512640362	0.665702409603424	-3.76309913602847	Up
KRBOX4	-2.00500734889195	69.2472905911857	-2.10064010629014	0.0477882187081469	0.666723595767318	-3.76470711678043	Down
NDUFAB1	-2.01591031593263	110.116331484954	-2.09946823194544	0.0479016114534228	0.667220448390158	-3.76614060237666	Down
CEP170B	1.16660138117049	89.6572152237503	2.09853620090892	0.0479919693834672	0.667220448390158	-3.76728039129106	Up
CCT2	-2.52498986978037	113.934640644229	-2.09766571133539	0.0480764995663881	0.667220448390158	-3.76834467206196	Down
RIMS1	0.983090811726143	65.9325984280972	2.09722534268809	0.0481193132418763	0.667220448390158	-3.7688829854955	Up
SNAPC3	-1.49036951557743	73.9035006853861	-2.09717707885896	0.048124007650787	0.667220448390158	-3.76894198020564	Down
ACYP2	-2.11992968299583	81.373323067528	-2.09694484540453	0.0481466017341927	0.667220448390158	-3.76922583763904	Down
CCR5	1.5197092137268	86.9936009738427	2.09570583279369	0.0482673071710051	0.667506850644773	-3.77073998539155	Up
DDX49	-1.0788036365484	88.0439447852579	-2.09507315212524	0.0483290483144531	0.667506850644773	-3.77151297110046	Down
HCN4	-1.0932106588406	63.4712306723364	-2.0949654339687	0.0483395672377875	0.667506850644773	-3.77164456446643	Down
PUDP	-2.72824090464587	91.9505964721163	-2.09347113962686	0.0484857011335209	0.667506850644773	-3.77346968134556	Down
NOTCH2	-1.69483184650375	118.517489486	-2.0934585660493	0.0484869324457383	0.667506850644773	-3.77348503557976	Down
CENPQ	-1.79700483193037	56.5451035227272	-2.09340197345097	0.0484924748250889	0.667506850644773	-3.77355414305312	Down
GPATCH2	-1.95201945558016	67.3438674916362	-2.09148434258275	0.0486806146051816	0.667506850644773	-3.77589523557671	Down
SLC6A2	1.70174567448136	76.5502005794269	2.09054697725887	0.0487728187034214	0.667506850644773	-3.77703916849635	Up
KDM6B	1.2298006154559	99.1392468605042	2.08976987899486	0.0488493771507431	0.667506850644773	-3.77798730367515	Up
SLC25A12	-1.35896586585244	89.3471451236332	-2.08972178005122	0.0488541193294805	0.667506850644773	-3.77804598271113	Down
PGAM2	1.05252803681312	63.5181451301699	2.0893759279911	0.0488882298231481	0.667506850644773	-3.77846788842199	Up
SRRT	2.48996976830355	110.189781665772	2.0892270557699	0.0489029192974131	0.667506850644773	-3.77864948621884	Up
PTPN22	-3.54379337004008	88.3621350875871	-2.08874472817201	0.0489505386422731	0.667506850644773	-3.77923779200049	Down
WWP1	-3.10878951112136	90.3426680125754	-2.08869092804499	0.0489558528169126	0.667506850644773	-3.77930340861236	Down
AHSG	-1.01038148949347	65.9748708226283	-2.08784934619766	0.0490390486637738	0.667506850644773	-3.78032971230204	Down
EIF3M	-2.70947103640684	115.699833000159	-2.08759251556443	0.0490644633483889	0.667506850644773	-3.78064287050815	Down
LRIF1	-3.39082138914949	81.6185188922044	-2.08711875581288	0.0491113753321072	0.667506850644773	-3.78122047891175	Down
PFDN2	-1.79256902166638	94.6993091899486	-2.08616391312473	0.0492060469984569	0.667506850644773	-3.78238440581119	Down
SNX7	-1.04655479973151	57.7843606437471	-2.08582708152822	0.0492394826259668	0.667506850644773	-3.78279492455937	Down
GPR137B	-1.3123058553663	63.1667781342679	-2.08549084665674	0.0492728793859447	0.667506850644773	-3.78320467977897	Down
NRG2	-0.951245626912367	62.318055482331	-2.08480834616335	0.0493407318312411	0.667506850644773	-3.78403630282085	Down
AZU1	1.16908847017886	63.9405006611064	2.08430995699552	0.0493903334429928	0.667506850644773	-3.78464349285909	Up
CELA3B	1.29469692701333	75.2799521153001	2.08369054704069	0.0494520419652719	0.667506850644773	-3.78539801204119	Up
USH2A	0.803312249088854	54.906034849648	2.08319365974249	0.0495015942804891	0.667506850644773	-3.78600319418678	Up
FAM110D	1.26328378276854	66.9096779982573	2.08308212827356	0.0495127229374499	0.667506850644773	-3.78613902265197	Up
PPM1F	1.55871615424374	83.3852085139757	2.08143201200545	0.0496776351174598	0.668087827526574	-3.78814814763897	Up
RCN1	0.905651972576464	60.4680555621479	2.08113966360194	0.0497069037466196	0.668087827526574	-3.7885040097209	Up
CRYGC	1.03024493825837	63.7804531581955	2.08033572526568	0.0497874703911634	0.668087827526574	-3.78948246454809	Up
TRPC6	0.97876947016497	63.9502827976929	2.07994746998861	0.0498264213670384	0.668087827526574	-3.78995492658073	Up
ARAP3	2.26250773714195	75.0088828782166	2.07968518403778	0.0498527501986723	0.668087827526574	-3.79027407094476	Up
CEP57	-2.67747934348702	93.2642521821014	-2.07942373594922	0.0498790073602844	0.668087827526574	-3.79059217375427	Down
